# Supplementary material for: Plant Distribution Data Show Broader Climatic Limits than Expert-Based Climatic Tolerance Estimates
Source: PLoS One. 2016 Nov 21;11(11):e0166407. doi: 10.1371/journal.pone.0166407 (PMC5117642; doi:10.1371/journal.pone.0166407)
Supplement: S2 Table — (CSV) [file pone.0166407.s004.csv]

species	USDA_Symbol	USDA_Growth_Habit	FREQUENCY	gbif_minimum_precipitation_mm	gbif_maximum_precipitation_mm	95th_percentile_gbif_minimum_precipitation_mm	95th_percentile_gbif_maximum_precipitation_mm	95th_percentile_gbif_minimum_precipitation_mm_climate_corrected	USDA_minimum_precipitation_mm	USDA_maximum_precipitation_mm	deltaCN_95%_minimum_precipitation	deltaCN_95%_maximum_precipitation	area_sqkm
Cordyline fruticosa	COFR2	Tree, Subshrub, Shrub	6	1437	3327	1534.75	3215	1308.8402	1016.002032	5080.01016	-292.838168	-1865.01016	5030.740234
Amyris elemifera	AMEL	Tree, Shrub	6	1060	1538	1063.75	1528.25	902.273	762.001524	2032.004064	-140.271476	-503.754064	10587.59961
Casuarina cunninghamiana	CACU8	Tree	6	300	3595	388	3114.75	318.9656	635.00127	1524.003048	316.03567	1590.746952	11747.90039
Swietenia mahagoni	SWMA2	Tree	6	652	3327	800.5	3046.25	675.0356	584.2011684	812.8016256	-90.8344316	2233.448374	42175.39844
Hymenocallis liriosme	HYLI	Forb/herb	6	1201	1573	1209.25	1570.25	1027.8686	762.001524	1524.003048	-265.867076	46.246952	154597
Artocarpus altilis	ARAL7	Tree	6	187	3327	386.5	3327	317.6708	1524.003048	2540.00508	1206.332248	786.99492	180709
Liriope muscari	LIMU6	Forb/herb	6	946	1238	950.5	1231.25	804.5156	660.4013208	1524.003048	-144.1142792	-292.753048	410332
Bacopa rotundifolia	BARO	Forb/herb	6	281	1088	321	997.5	261.1312	609.6012192	1651.003302	348.4700192	-653.503302	468609
Laguncularia racemosa	LARA2	Tree, Shrub	6	964	1255	980.5	1252.75	830.4116	1041.402083	2336.804674	210.990483	-1084.054674	736358
Bistorta officinalis	POBI5	Forb/herb	6	149	1159	235.75	1118.75	187.5434	914.4018288	1397.002794	726.8584288	-278.252794	2718240
Saccharum officinarum	SAOF	Graminoid	6	399	3327	544.75	3327	454.2722	1016.002032	2032.004064	561.729832	1294.995936	2872880
Desmodium heterophyllum	DEHE9	Vine, Forb/herb	7	1156	3327	1280.2	3192.6	1089.11264	406.4008128	1498.602997	-682.7118272	1693.997003	1414.060059
Cordia subcordata	COSU2	Tree	7	263	1828	335	1684.6	273.216	635.00127	1143.002286	361.78527	541.597714	1636.839966
Atriplex nummularia	ATNU	Shrub	7	334	502	334	479.8	272.3528	177.8003556	431.8008636	-94.5524444	47.9991364	5734.580078
Trifolium nigrescens	TRNI3	Forb/herb	7	1345	1501	1347.1	1495.9	1146.86072	762.001524	1778.003556	-384.859196	-282.103556	7604.549805
Piper methysticum	PIME	Shrub	7	982	3327	982.3	3327	831.96536	1524.003048	6350.0127	692.037688	-3023.0127	8547.790039
Araucaria heterophylla	ARHE12	Tree	7	289	2795	307	2458.7	249.0464	863.6017272	3987.807976	614.5553272	-1529.107976	13447.7998
Sideroxylon reclinatum	SIRER2	Shrub	7	1102	1460	1123.3	1445.6	953.67656	1016.002032	1727.203454	62.325472	-281.603454	53331.80078
Dichanthium aristatum	DIAR5	Graminoid	7	345	1246	412.2	1132.6	339.85504	609.6012192	1524.003048	269.7461792	-391.403048	64267.30078
Crataegus aestivalis	CRAE	Tree, Shrub	7	1340	1605	1345.7	1595.1	1145.65224	863.6017272	1524.003048	-282.0505128	71.096952	97817.20313
Eucalyptus leucoxylon	EULE13		7	215	862	243.5	842.2	194.2332	508.001016	2540.00508	313.767816	-1697.80508	220662
Leymus racemosus	LERA5	Graminoid	7	183	370	185.4	358.3	144.08128	254.000508	1524.003048	109.919228	-1165.703048	346040
Solanum melongena	SOME	Subshrub, Forb/herb	7	417	2328	516.9	1966.8	430.23208	1524.003048	2032.004064	1093.770968	-65.204064	1555050
Podocarpus macrophyllus	POMA32	Tree	7	310	1899	359.5	1727.1	294.3644	762.001524	1524.003048	467.637124	203.096952	3279230
Eragrostis variabilis	ERVA	Graminoid	8	187	2099	187	2029	145.4624	431.8008636	1778.003556	286.3384636	250.996444	1856.589966
Hedysarum sulphurescens	HESU	Forb/herb	8	369	717	410.65	704.4	338.51708	254.000508	508.001016	-84.516572	196.398984	5330.399902
Annona glabra	ANGL4	Tree, Shrub	8	1060	1674	1141.9	1674	969.73208	762.001524	1778.003556	-207.730556	-104.003556	51021.19922
Magnolia stellata	MAST6	Tree	8	949	1224	979.1	1221.2	829.20312	889.001778	1524.003048	59.798658	-302.803048	151888
Amelanchier obovalis	AMOB2	Shrub	8	1035	1561	1042.7	1520.4	884.10264	762.001524	2286.004572	-122.101116	-765.604572	382639
Fothergilla gardenii	FOGA	Shrub	8	1159	1620	1170.9	1610.2	994.76488	889.001778	2286.004572	-105.763102	-675.804572	456229
Vitis palmata	VIPA7	Vine	8	1146	1518	1146	1509.25	973.2712	812.8016256	1397.002794	-160.4695744	112.247206	944661
Lathyrus tuberosus	LATU	Vine, Forb/herb	8	312	1230	492.95	1219.5	409.55844	914.4018288	1397.002794	504.8433888	-177.502794	1516710
Aleurites moluccana	ALMO2		9	208	3327	238	2883.8	189.4856	1016.002032	5080.01016	826.516432	-2196.21016	8190.5
Aesculus sylvatica	AESY	Tree, Shrub	9	1150	1430	1150	1376.8	976.724	1016.002032	2032.004064	39.278032	-655.204064	87110.70313
Ulmus serotina	ULSE	Tree	9	1104	1445	1155.2	1445	981.21264	1016.002032	1524.003048	34.789392	-79.003048	102321
Panicum coloratum	PACO2	Graminoid	9	60	1020	68.4	938.4	43.08688	482.6009652	914.4018288	439.5140852	23.9981712	247942
Juncus roemerianus	JURO	Graminoid	9	1074	1616	1106.8	1588.8	939.43376	1016.002032	1524.003048	76.568272	64.796952	397142
Saccharum brevibarbe	SABR18	Graminoid	9	1082	1616	1098.8	1581.6	932.52816	889.001778	1270.00254	-43.526382	311.59746	404553
Bothriochloa pertusa	BOPE2	Graminoid	9	208	2421	230	2212.2	182.58	508.001016	2032.004064	325.421016	180.195936	638621
Lycium carolinianum	LYCA2	Shrub	9	428	1532	561.2	1529.6	468.47184	609.6012192	1574.80315	141.1293792	-45.20315	696546
Alopecurus arundinaceus	ALAR	Graminoid	9	295	734	301	675.2	243.8672	457.2009144	1778.003556	213.3337144	-1102.803556	1321270
Manilkara zapota	MAZA	Tree	9	208	1607	438.8	1516.6	362.81616	1524.003048	2540.00508	1161.186888	-1023.40508	1918700
Lablab purpureus	LAPU6	Vine, Forb/herb	9	658	2879	780.4	2458.6	657.68528	609.6012192	2489.204978	-48.0840608	-30.604978	2396330
Pieris japonica	PIJA3		9	623	1248	759.4	1238.4	639.55808	889.001778	1397.002794	249.443698	-158.602794	2634830
Pennisetum alopecuroides	PEAL	Graminoid	9	331	1272	584.2	1201.6	488.32544	812.8016256	1524.003048	324.4761856	-322.403048	3509820
Macroptilium atropurpureum	MAAT80	Vine, Forb/herb	10	298	1674	300.25	1674	243.2198	381.000762	2819.405639	137.780962	-1145.405639	12951.7998
Myrica inodora	MOIN	Tree, Shrub	10	1455	1639	1482.9	1629.1	1264.08328	1320.802642	1625.603251	56.719362	3.496749	20088.40039
Ilex amelanchier	ILAM2	Tree, Shrub	10	1383	1628	1404.15	1628	1196.10628	1143.002286	1524.003048	-53.103994	103.996952	27960.40039
Digitaria eriantha	DIER	Graminoid	10	76	2930	76	2869.25	49.6472	1016.002032	1524.003048	966.354832	1345.246952	1231820
Franklinia alatamaha	FRAL	Tree, Shrub	10	726	1445	865.05	1359.95	730.75516	812.8016256	1524.003048	82.0464656	-164.053048	1538580
Zelkova serrata	ZESE80	Tree	10	281	1232	369.2	1214	302.73744	508.001016	1778.003556	205.263576	-564.003556	4086230
Manihot esculenta	MAES	Subshrub, Shrub, Forb/herb, Tree	10	726	3362	833.1	3144.65	703.17592	1524.003048	2032.004064	820.827128	1112.645936	6309150
Senna gaudichaudii	SEGA2	Tree, Shrub	11	751	2476	773.5	2476	651.7292	762.001524	2032.004064	110.272324	443.995936	1157.25
Neonotonia wightii	NEWI2	Vine, Forb/herb	11	345	3327	345	3327	281.848	381.000762	2032.004064	99.152762	1294.995936	3146.139893
Bidens mitis	BIMI	Forb/herb	11	1251	1633	1375.5	1619	1171.3756	812.8016256	1397.002794	-358.5739744	221.997206	56771.39844
Chondrosum brevisetum	BOBR	Graminoid	11	237	489	241	410	192.0752	304.8006096	1016.002032	112.7254096	-606.002032	80564.10156
Casuarina glauca	CAGL11	Tree	11	283	1674	470	1415	389.748	635.00127	1524.003048	245.25327	-109.003048	114989
Pinus canariensis	PICA15		11	334	788	356	723	291.3432	254.000508	1016.002032	-37.342692	-293.002032	172388
Sorbus decora	SODE3	Tree, Shrub	11	803	1224	853	1213.5	720.3536	406.4008128	1295.402591	-313.9527872	-81.902591	306135
Brachiaria ramosa	URRA	Graminoid	11	1159	1538	1179.5	1538	1002.1884	762.001524	1524.003048	-240.186876	13.996952	567784
Viburnum obovatum	VIOB	Tree, Shrub	11	726	1501	991	1500.5	839.4752	838.2016764	2286.004572	-1.2735236	-785.504572	641823
Pittosporum viridiflorum	PIVI5	Tree	11	283	1899	404.5	1899	333.2084	609.6012192	1524.003048	276.3928192	374.996952	1022400
Paspalum saurae	PANOS	Graminoid	11	300	1514	351	1437.5	287.0272	914.4018288	1651.003302	627.3746288	-213.503302	1346970
Yucca aloifolia	YUAL	Tree, Shrub	11	302	1599	306	1544	248.1832	762.001524	1905.00381	513.818324	-361.00381	1672060
Aristida stricta	ARST5	Graminoid	11	504	1559	846.5	1528.5	714.7428	914.4018288	1651.003302	199.6590288	-122.503302	1688330
Thespesia populnea	THPO3	Tree, Shrub	11	208	3362	208	3104	163.5896	508.001016	2540.00508	344.411416	563.99492	1699420
Coffea arabica	COAR2	Tree, Shrub	11	796	2879	880	2353.5	743.66	1524.003048	2540.00508	780.343048	-186.50508	5447870
Lycium sandwicense	LYSA3	Shrub	12	263	1899	308.1	1738.4	249.99592	254.000508	1270.00254	4.004588	468.39746	2545.780029
Sesbania tomentosa	SETO3	Shrub	12	187	3362	273.9	2369.25	220.47448	508.001016	1016.002032	287.526536	1353.247968	6059.529785
Desmodium triflorum	DETR4	Forb/herb	12	345	3327	345	3063	281.848	431.8008636	1778.003556	149.9528636	1284.996444	10248.90039
Avicennia germinans	AVGE	Tree, Shrub	12	761	1579	794	1528.4	669.4248	863.6017272	2057.404115	194.1769272	-529.004115	41589.60156
Trilisa paniculata	CAPA53	Forb/herb	12	1219	1587	1236.6	1582.05	1051.47712	762.001524	1524.003048	-289.475596	58.046952	231752
Gordonia lasianthus	GOLA	Tree, Shrub	12	1197	1599	1203.05	1548.4	1022.51676	1117.602235	1778.003556	95.085475	-229.603556	271627
Potentilla plattensis	POPL	Forb/herb	12	348	662	349.1	647.15	285.38712	355.6007112	508.001016	70.2135912	139.148984	529166
Coelorachis rugosa	CORU3	Graminoid	12	1064	1616	1064	1606.65	902.4888	1143.002286	2032.004064	240.513486	-425.354064	577137
Nyssa ogeche	NYOG	Tree	12	1177	1582	1178.65	1576.5	1001.45468	1143.002286	1524.003048	141.547606	52.496952	802472
Citrus sinensis	CISI		12	239	1267	299.5	1246.65	242.5724	1524.003048	2540.00508	1281.430648	-1293.35508	1970470
Mangifera indica	MAIN3	Tree	12	302	3595	666.1	3447.6	559.02152	1524.003048	2540.00508	964.981528	907.59492	3207410
Pinus mugo	PIMU80	Tree, Shrub	12	622	2930	622.55	2348.65	521.42916	889.001778	1524.003048	367.572618	824.646952	3591030
Gossypium tomentosum	GOTO	Shrub	13	247	1828	305.8	1828	248.01056	381.000762	889.001778	132.990202	938.998222	704.1890259
Torreya taxifolia	TOTA	Tree	13	1294	1494	1370.8	1494	1167.31856	762.001524	1524.003048	-405.317036	-30.003048	2420.75
Lupinus elmeri	LUEL2	Forb/herb	13	386	1470	404.6	1470	333.29472	762.001524	1524.003048	428.706804	-54.003048	5002.620117
Morinda citrifolia	MOCI3	Tree, Shrub	13	503	3327	672.2	2986.2	564.28704	889.001778	2540.00508	324.714738	446.19492	11141.59961
Spartina spartinae	SPSP	Graminoid	13	630	1616	669	1569.8	561.5248	1016.002032	1270.00254	454.477232	299.79746	54162.69922
Eleocharis cellulosa	ELCE	Graminoid	13	825	1616	932.4	1583	788.89168	914.4018288	1524.003048	125.5101488	58.996952	368386
Aster alpinus	ASAL3	Forb/herb	13	160	635	162.4	635	124.22768	457.2009144	914.4018288	332.9732344	-279.4018288	1876830
Tabebuia heterophylla	TAHE	Tree, Shrub	13	785	2476	892.4	2312.8	754.36368	838.2016764	3302.006604	83.8379964	-989.206604	1925940
Schizachyrium tenerum	SCTE5	Graminoid	13	371	1641	384.8	1636.2	316.20336	863.6017272	1524.003048	547.3983672	112.196952	2256480
Cocos nucifera	CONU	Tree	13	964	4258	974.8	3699.4	825.49136	508.001016	2032.004064	-317.490344	1667.395936	4674060
Erythrina sandwicensis	ERSA11	Tree	14	208	3362	499.85	2444.2	415.51452	635.00127	889.001778	219.48675	1555.198222	3249.699951
Carex baileyi	CABA7	Graminoid	14	1009	1232	1014.85	1227.45	860.06252	330.2006604	1397.002794	-529.8618596	-169.552794	215146
Hypericum galioides	HYGA	Subshrub	14	1167	1641	1243.05	1632.55	1057.04476	812.8016256	1397.002794	-244.2431344	235.547206	292075
Pinus serotina	PISE	Tree	14	1158	1691	1161.25	1603.9	986.435	1016.002032	1524.003048	29.567032	79.896952	483512
Tsuga caroliniana	TSCA2	Tree	14	726	1528	1010.05	1479.25	855.91916	889.001778	1524.003048	33.082618	-44.753048	670620
Pennisetum purpureum	PEPU2	Graminoid	14	294	3327	294	3035.8	237.8248	914.4018288	2540.00508	676.5770288	495.79492	869851
Sorghum drummondii	SOBID	Graminoid	14	74	1139	75.3	996.65	49.04296	431.8008636	1016.002032	382.7579036	-19.352032	1188460
Chaenomeles japonica	CHJA2	Shrub	14	622	1427	622.65	1427	521.51548	812.8016256	1524.003048	291.2861456	-97.003048	2162940
Trachelospermum jasminoides	TRJA	Vine	14	296	2204	372.7	1810.75	305.75864	762.001524	1524.003048	456.242884	286.746952	2947030
Brachiaria mutica	URMU	Graminoid	14	681	3327	937.75	3327	793.5098	762.001524	5080.01016	-31.508276	-1753.01016	3106850
Alopecurus myosuroides	ALMY	Graminoid	14	527	1449	527.65	1416.5	439.51148	889.001778	1397.002794	449.490298	19.497206	4047990
Capparis sandwichiana	CASA4	Shrub	15	187	2476	201.7	2212.1	158.15144	812.8016256	5080.01016	654.6501856	-2867.91016	3197.620117
Cibotium chamissoi	CICH	Tree	15	796	4283	799.5	4265.5	674.1724	762.001524	2286.004572	87.829124	1979.495428	7807.350098
Calamagrostis coarctata	CACO71	Graminoid	15	1009	1592	1027.2	1293.1	870.72304	889.001778	1651.003302	18.278738	-357.903302	23169.5
Paspalum conjugatum	PACO14	Graminoid	15	1156	4283	1291.8	3613.8	1099.12576	1016.002032	5080.01016	-83.123728	-1466.21016	38234.30078
Pinus clausa	PICL	Tree	15	1209	1633	1220.9	1581.2	1037.92488	1016.002032	1651.003302	-21.922848	-69.803302	205639
Quercus texana	QUTE	Tree, Shrub	15	929	1616	1098.4	1546	932.18288	1016.002032	1651.003302	83.819152	-105.003302	346099
Zizaniopsis miliacea	ZIMI	Graminoid	15	835	1515	921.1	1515	779.13752	889.001778	1778.003556	109.864258	-263.003556	460995
Eucalyptus robusta	EURO2	Tree	15	263	1674	267.9	1453.5	215.29528	1016.002032	6350.0127	800.706752	-4896.5127	475172
Ranunculus laxicaulis	RALA2	Forb/herb	15	925	1524	1034.9	1510	877.36968	889.001778	1397.002794	11.632098	112.997206	609419
Alopecurus alpinus	ALAL2		15	116	756	116	727.3	84.1752	254.000508	609.6012192	169.825308	117.6987808	2116770
Viburnum lantana	VILA	Tree, Shrub	15	215	1207	320	1158	260.268	812.8016256	1524.003048	552.5336256	-366.003048	2525500
Alnus maritima	ALMA7	Tree, Shrub	16	982	1336	1006.75	1336	853.0706	914.4018288	1270.00254	61.3312288	65.99746	385644
Carex ramenskii	CARA4	Graminoid	16	238	1182	244.75	885.75	195.3122	177.8003556	812.8016256	-17.5118444	72.9483744	507559
Pancratium maritimum	HYCA9		16	1147	1637	1183	1621.25	1005.2096	812.8016256	1397.002794	-192.4079744	224.247206	608008
Agrostis canina	AGCA4	Graminoid	16	972	2390	1057.5	1811	896.878	762.001524	1524.003048	-134.876476	286.996952	971979
Malus floribunda	MAFL80	Tree, Shrub	16	276	1216	461.25	1184.5	382.195	812.8016256	1524.003048	430.6066256	-339.503048	1335660
Cyperus compressus	CYCO	Graminoid	16	1008	2879	1140	2855	968.092	762.001524	1270.00254	-206.090476	1584.99746	1951470
Cydonia oblonga	CYOB2	Tree, Shrub	16	300	1427	396	1289	325.8712	609.6012192	1524.003048	283.7300192	-235.003048	3207320
Cercis canadensis var texensis	CECAT	Tree, Shrub	16	440	1137	615	1133.25	514.912	406.4008128	2032.004064	-108.5111872	726.8491872	1866800
Pandanus tectorius	PATE2	Tree	17	657	3327	768.2	3327	647.15424	203.2004064	8128.016256	-443.9538336	-4801.016256	7077.310059
Carex polymorpha	CAPO4	Graminoid	17	1130	1236	1130	1236	959.46	914.4018288	1397.002794	-45.0581712	-161.002794	18428.09961
Vicia lutea	VILU2	Vine, Forb/herb	17	690	1478	780.4	1333.2	657.68528	812.8016256	1473.202946	155.1163456	-140.002946	64511
Quercus pumila	QUPU80	Shrub	17	1167	1536	1171.8	1527.2	995.54176	914.4018288	1422.402845	-81.1399312	104.797155	207374
Leucothoe axillaris	LEAX	Shrub	17	1110	1599	1126	1594.2	956.0072	1016.002032	1397.002794	59.994832	197.197206	585717
Carex joorii	CAJO2	Graminoid	17	1120	1662	1146.4	1639.6	973.61648	914.4018288	1397.002794	-59.2146512	242.597206	621664
Smilax walteri	SMWA	Shrub, Vine	17	1060	1614	1091.2	1609.2	925.96784	1016.002032	1524.003048	90.034192	85.196952	631439
Larix decidua	LADE2	Tree	17	513	1247	683.4	1222.2	573.95488	762.001524	2032.004064	188.046644	-809.804064	1699660
Tilia cordata	TICO2	Tree	17	215	1360	266.2	1251.2	213.82784	762.001524	1524.003048	548.173684	-272.803048	2710750
Axonopus compressus	AXCO	Graminoid	17	458	2441	613.2	2441	513.35824	1016.002032	2540.00508	502.643792	-99.00508	2773310
Cibotium glaucum	CIGL	Tree	18	1010	4283	1174.05	4283	997.48396	762.001524	2286.004572	-235.482436	1996.995428	9206.19043
Desmodium incanum	DEIN3	Subshrub, Forb/herb	18	683	2847	749.3	2847	630.83976	990.6019812	2997.205994	359.7622212	-150.205994	37037
Leymus flavescens	LEFL4	Graminoid	18	214	863	223.35	863	176.83972	304.8006096	762.001524	127.9608896	100.998476	144642
Sabal palmetto	SAPA	Tree	18	1004	1532	1161.25	1418.95	986.435	762.001524	1778.003556	-224.433476	-359.053556	303178
Panicum scabriusculum	DISC2	Graminoid	18	1035	1633	1035	1618.55	877.456	1016.002032	1651.003302	138.546032	-32.453302	602024
Gleditsia aquatica	GLAQ	Tree, Shrub	18	1015	1501	1074.5	1466.15	911.5524	406.4008128	1727.203454	-505.1515872	-261.053454	1318720
Vigna unguiculata	VIUN	Vine, Forb/herb	18	428	1445	714.45	1422.05	600.75724	330.2006604	3810.00762	-270.5565796	-2387.95762	2057330
Taxus baccata	TABA80	Tree, Shrub	18	884	1587	967.3	1284.4	819.01736	889.001778	1270.00254	69.984418	14.39746	2863340
Psidium guajava	PSGU	Tree, Shrub	18	207	3327	294.55	2946.2	238.29956	1016.002032	3810.00762	777.702472	-863.80762	3245090
Rubus idaeus	RUID	Subshrub	18	388	1224	371.15	1231.95	304.42068	254.000508	2641.605283	-50.420172	-1409.655283	3669840
Coccoloba uvifera	COUV	Tree, Shrub	19	739	1899	739	1899	621.9488	508.001016	1524.003048	-113.947784	374.996952	58536.80078
Pinus elliottii	PIEL	Tree	19	1060	1633	1209.4	1617.7	1027.99808	1016.002032	2032.004064	-11.996048	-414.304064	234703
Cornus mas	COMA21	Tree, Shrub	19	908	1224	958.4	1216.8	811.33488	762.001524	1270.00254	-49.333356	-53.20254	328430
Coelorachis cylindrica	COCY	Graminoid	19	829	1599	855.1	1577.4	722.16632	762.001524	1524.003048	39.835204	53.396952	850338
Grevillea robusta	GRRO	Tree	19	234	2476	278.1	1470.7	224.09992	762.001524	2413.004826	537.901604	-942.304826	961835
Eleocharis equisetoides	ELEQ	Graminoid	19	1140	1613	1157.1	1600.4	982.85272	889.001778	1524.003048	-93.850942	76.396952	1085080
Uniola paniculata	UNPA	Graminoid	19	681	1550	693.6	1548.2	582.75952	889.001778	1651.003302	306.242258	-102.803302	1465250
Ilex crenata	ILCR2	Tree, Shrub	19	888	1308	972.6	1254	823.59232	889.001778	1397.002794	65.409458	-143.002794	2263770
Ilex cornuta	ILCO80	Tree, Shrub	19	334	1828	334	1547.2	272.3528	660.4013208	1524.003048	388.0485208	23.196952	4151830
Sideroxylon lycioides	SILY	Tree, Shrub	20	1200	1529	1230.4	1438.75	1046.12528	838.2016764	1295.402591	-207.9236036	143.347409	371729
Pachysandra terminalis	PATE11	Subshrub, Forb/herb	20	828	1233	904	1232.05	764.3768	914.4018288	1524.003048	150.0250288	-291.953048	519369
Taxus cuspidata	TACU	Tree	20	847	1236	975.25	1231.25	825.8798	889.001778	1270.00254	63.121978	-38.75254	671247
Castanea mollissima	CAMO83	Tree	20	349	1366	618.8	1236.8	518.19216	889.001778	1270.00254	370.809618	-33.20254	1634260
Parthenocissus tricuspidata	PATR6	Vine	20	428	1224	583.8	1216.4	487.98016	889.001778	1524.003048	401.021618	-307.603048	3883450
Limnobium spongia	LISP2	Forb/herb	20	437	1628	770.45	1590.95	649.09644	889.001778	1524.003048	239.905338	66.946952	3928400
Carica papaya	CAPA23	Tree, Shrub	20	399	3327	935.75	3327	791.7834	1524.003048	2032.004064	732.219648	1294.995936	6240930
Borrichia frutescens	BOFR	Subshrub	21	674	1616	683	1548	573.6096	711.2014224	1524.003048	137.5918224	23.996952	204952
Solidago fistulosa	SOFI	Forb/herb	21	788	1633	1116	1628	947.3752	1016.002032	1651.003302	68.626832	-23.003302	1004330
Ulmus thomasii	ULTH	Tree	21	658	1230	669	1062	561.5248	558.8011176	1524.003048	-2.7236824	-462.003048	1567220
Prunus padus	PRPA5	Tree, Shrub	21	315	2761	322	2350	261.9944	609.6012192	1143.002286	347.6068192	1206.997714	1933430
Phyllostachys aurea	PHAU8	Vine, Shrub, Graminoid	21	370	1899	370	1899	303.428	889.001778	1651.003302	585.573778	247.996698	3760780
Ipomoea pes-caprae	IPPE	Vine, Forb/herb	21	345	2421	374	1899	306.8808	762.001524	2032.004064	455.120724	-133.004064	2909520
Iris fulva	IRFU	Forb/herb	22	1057	1573	1095.5	1573	929.6796	1016.002032	1651.003302	86.322432	-78.003302	901685
Carya myristiciformis	CAMY	Tree	22	726	1546	1035	1542.2	877.456	1016.002032	1524.003048	138.546032	18.196952	1179640
Leersia lenticularis	LELE2	Graminoid	22	926	1579	958.95	1532.25	811.80964	635.00127	1524.003048	-176.80837	8.246952	1231470
Crotalaria spectabilis	CRSP2	Forb/herb	22	1193	4283	1225.6	4179.05	1041.98192	889.001778	2819.405639	-152.980142	1359.644361	1516470
Acorus calamus	ACCA4	Forb/herb	22	499	1230	499	1216	414.7808	812.8016256	1524.003048	398.0208256	-308.003048	1659380
Platanus acerifolia	PLHY3		22	180	1198	283.85	1115.85	229.06332	609.6012192	1524.003048	380.5378992	-408.153048	2612130
Bromus arvensis	BRAR5	Graminoid	22	368	1233	394.75	1227.8	324.7922	660.4013208	1397.002794	335.6091208	-169.202794	2840220
Persea borbonia	PEBO	Tree, Shrub	22	273	1573	356.8	1507	292.03376	1016.002032	2032.004064	723.968272	-525.004064	3010060
Rubus alumnus	RUAL9	Subshrub	23	895	1185	919.5	1034.5	777.7564	812.8016256	1270.00254	35.0452256	-235.50254	231514
Forsythia suspensa	FOSU	Shrub	23	329	1236	434.4	1223.7	359.01808	812.8016256	1524.003048	453.7835456	-300.303048	1821150
Prunus tomentosa	PRTO80	Tree, Shrub	23	578	1236	734.1	1232.8	617.71912	609.6012192	1016.002032	-8.1179008	216.797968	2218480
Leucaena leucocephala	LELE10	Tree, Shrub	23	70	2421	112.1	2166.4	80.80872	381.000762	2032.004064	300.192042	134.395936	2239090
Fraxinus caroliniana	FRCA3	Tree, Shrub	23	847	1637	1124.2	1597.7	954.45344	914.4018288	1651.003302	-40.0516112	-53.303302	2502700
Glycine max	GLMA4	Forb/herb	23	326	1231	424.9	1211.4	350.81768	406.4008128	1498.602997	55.5831328	-287.202997	3999660
Platycladus orientalis	PLOR80	Tree, Shrub	23	502	1828	523.9	1427.9	436.27448	889.001778	1397.002794	452.727298	30.897206	4282480
Juniperus chinensis	JUCH4	Tree, Shrub	23	239	1256	289	1223.2	233.5088	762.001524	1524.003048	528.492724	-300.803048	6146650
Hibiscus aculeatus	HIAC	Forb/herb	24	936	1641	1283.5	1633	1091.9612	762.001524	4064.008128	-329.959676	-2431.008128	142614
Festuca campestris	FECA4	Graminoid	24	215	1760	268.35	1641.35	215.68372	406.4008128	609.6012192	190.7170928	1031.748781	277800
Symphyotrichum prenanthoides	SYPR6	Forb/herb	24	844	1744	972.1	1667.35	823.16072	762.001524	1270.00254	-61.159196	397.34746	306082
Planera aquatica	PLAQ	Tree	24	1195	1598	1206.2	1554	1025.23584	889.001778	1397.002794	-136.234062	156.997206	463126
Psathyrostachys juncea	PSJU3	Graminoid	24	251	606	297.25	581.95	240.6302	254.000508	1143.002286	13.370308	-561.052286	1751870
Ulmus crassifolia	ULCR	Tree	25	630	1418	709	1200	596.0528	508.001016	1778.003556	-88.051784	-578.003556	323437
Rhododendron arborescens	RHAR3	Shrub	25	1130	1504	1145	1501.4	972.408	914.4018288	1397.002794	-58.0061712	104.397206	344219
Sporobolus virginicus	SPVI3	Graminoid	25	263	1950	657	1899	551.1664	508.001016	1016.002032	-43.165384	882.997968	554389
Paspalum plicatulum	PAPL3	Graminoid	25	331	1641	828.8	1629.6	699.46416	863.6017272	1498.602997	164.1375672	130.997003	643549
Malus sieboldii	MASI80		25	960	1233	960	1232	812.716	762.001524	1524.003048	-50.714476	-292.003048	1418060
Casuarina equisetifolia	CAEQ	Tree	25	82	1828	283	1570	228.3296	635.00127	1524.003048	406.67167	45.996952	1725260
Ligustrum ovalifolium	LIOV	Tree, Shrub	25	270	1828	528.2	1400.6	439.98624	863.6017272	1778.003556	423.6154872	-377.403556	5660960
Alnus viridis subsp crispa	ALVIC	Tree, Shrub	25	179	2533	310	1505	251.636	304.8006096	1524.003048	53.1646096	1200.19939	3965320
Ribes erythrocarpum	RIER	Shrub	26	276	2085	362.5	1753.25	296.954	609.6012192	1524.003048	312.6472192	229.246952	38631.5
Malva assurgentiflora	LAAS	Subshrub, Shrub	26	186	591	192.5	574	150.21	228.6004572	609.6012192	78.3904572	-35.6012192	67748.70313
Penstemon lyallii	PELY2	Subshrub, Forb/herb	26	416	1007	570.5	979.5	476.4996	355.6007112	660.4013208	-120.8988888	319.0986792	101803
Hypericum denticulatum	HYDE2	Forb/herb	26	998	1532	1071	1526	908.5312	914.4018288	1397.002794	5.8706288	128.997206	945509
Persea palustris	PEPA37	Tree, Shrub	26	520	1616	1124.25	1614	954.4966	889.001778	1524.003048	-65.494822	89.996952	1598500
Hypericum calycinum	HYCA10	Subshrub, Shrub	26	314	1830	529.5	1169	441.1084	762.001524	1524.003048	320.893124	-355.003048	1670760
Philadelphus coronarius	PHCO7	Shrub	26	349	1232	508.5	1232	422.9812	889.001778	1270.00254	466.020578	-38.00254	2986620
Fraxinus profunda	FRPR	Tree	26	847	1628	968.5	1611.5	820.0532	914.4018288	1778.003556	94.3486288	-166.503556	3010180
Lagerstroemia indica	LAIN	Tree, Shrub	26	310	1560	440.25	1440.5	364.0678	812.8016256	1270.00254	448.7338256	170.49746	3937480
Larix lyallii	LALY	Tree	27	417	1531	494.9	1531	411.24168	660.4013208	2413.004826	249.1596408	-882.004826	92349.10156
Hordeum californicum	HOBRC2	Graminoid	27	130	1935	198.6	1744.5	155.47552	355.6007112	609.6012192	200.1251912	1134.898781	263331
Phragmites australis	PHAU7	Subshrub, Shrub, Graminoid	27	69	1935	87.8	839.8	59.83296	304.8006096	1524.003048	244.9676496	-684.203048	747710
Carex subspathacea	CASU8	Graminoid	27	114	2187	116.3	912.3	84.43416	177.8003556	508.001016	93.3661956	404.298984	1131250
Desmodium tortuosum	DETO	Subshrub, Forb/herb	27	224	2847	257	2847	205.8864	508.001016	2032.004064	302.114616	814.995936	1703510
Ligustrum japonicum	LIJA	Tree, Shrub	27	270	1621	304.4	1427.7	246.80208	762.001524	2032.004064	515.199444	-604.304064	5642170
Cryptomeria japonica	CRJA3	Tree	27	623	2930	892.3	2758.1	754.27736	914.4018288	1397.002794	160.1244688	1361.097206	6927760
Allium douglasii	ALDO	Forb/herb	28	201	969	281.65	770	227.16428	203.2004064	406.4008128	-23.9638736	363.5991872	152047
Primula incana	PRIN	Forb/herb	28	185	621	255.6	585.85	204.67792	355.6007112	1016.002032	150.9227912	-430.152032	1170070
Echinochloa frumentacea	ECFR	Graminoid	28	169	1243	260.9	1239.85	209.25288	457.2009144	1524.003048	247.9480344	-284.153048	1738530
Pinus nigra	PINI	Tree	28	394	1216	529.1	1192.85	440.76312	889.001778	1270.00254	448.238658	-77.15254	2582190
Prunus nigra	PRNI	Tree	28	112	1500	790.85	1246	666.70572	381.000762	1092.202184	-285.704958	153.797816	4456660
Pittosporum tobira	PITO2	Tree, Shrub	28	270	1314	289.65	1277.1	234.06988	609.6012192	1524.003048	375.5313392	-246.903048	5202650
Sporobolus interruptus	SPIN5	Graminoid	29	323	660	383.2	630.4	314.82224	127.000254	508.001016	-187.821986	122.398984	36972.30078
Pinus cembroides	PICE	Tree	29	337	726	348	496.2	284.4376	254.000508	508.001016	-30.437092	-11.801016	417331
Carya aquatica	CAAQ2	Tree	29	1114	1614	1183	1614	1005.2096	889.001778	1778.003556	-116.207822	-164.003556	783221
Amelanchier sanguinea	AMSA	Tree, Shrub	29	787	1224	874.2	1214.8	738.65344	889.001778	1397.002794	150.348338	-182.202794	873672
Hypericum cistifolium	HYCI	Subshrub, Shrub, Forb/herb	29	788	1599	1234.2	1584.6	1049.40544	812.8016256	1397.002794	-236.6038144	187.597206	952431
Oenothera pilosella	OEPI2	Forb/herb	29	726	1365	907.4	1232.4	767.31168	889.001778	1270.00254	121.690098	-37.60254	997623
Balsamorhiza macrophylla	BAMA4	Forb/herb	30	352	695	398.85	570.7	328.33132	355.6007112	1016.002032	27.2693912	-445.302032	76641.70313
Androsace laevigata	DOLA	Subshrub, Forb/herb	30	655	2582	1242.4	2554.1	1056.48368	304.8006096	609.6012192	-751.6830704	1944.498781	177987
Pinus glabra	PIGL2	Tree	30	726	1614	1340.1	1568.7	1140.81832	889.001778	1676.403353	-251.816542	-107.703353	746195
Juncus brachycephalus	JUBR2	Graminoid	30	437	1233	794.7	1222.9	670.02904	889.001778	1397.002794	218.972738	-174.102794	839759
Populus heterophylla	POHE4	Tree	30	885	1633	1016.3	1596.45	861.31416	889.001778	1524.003048	27.687618	72.446952	1399890
Trifolium vesiculosum	TRVE	Forb/herb	30	541	1626	694.9	1547.4	583.88168	914.4018288	1778.003556	330.5201488	-230.603556	2571880
Schoenoplectus heterochaetus	SCHE5	Graminoid	30	344	1073	434.95	1043	359.49284	406.4008128	1524.003048	46.9079728	-481.003048	3663510
Cedrus deodara	CEDE2	Tree	30	349	1405	463.55	1304.6	384.18036	508.001016	2032.004064	123.820656	-727.404064	6051220
Veronica americana	VEAM2	Forb/herb	31	143	1935	178.5	1633.5	138.1252	406.4008128	1524.003048	268.2756128	109.496952	297321
Styrax grandifolius	STGR4	Tree, Shrub	31	1173	1553	1247	1528	1060.4544	838.2016764	1828.803658	-222.2527236	-300.803658	320935
Ilex coriacea	ILCO	Tree, Shrub	31	1181	1638	1206.5	1631	1025.4948	762.001524	1778.003556	-263.493276	-147.003556	541058
Vicia grandiflora	VIGR	Vine, Forb/herb	31	1072	1484	1072.5	1465	909.826	812.8016256	1473.202946	-97.0243744	-8.202946	927307
Salix pentandra	SAPE4	Tree	31	843	2350	975	1238	825.664	381.000762	1524.003048	-444.663238	-286.003048	1409950
Scaevola taccada	SCSE6	Shrub	31	187	3362	208	2679.5	163.5896	508.001016	3810.00762	344.411416	-1130.50762	1857470
Alnus glutinosa	ALGL2	Tree	31	656	2002	830.5	1225	700.9316	508.001016	1651.003302	-192.930584	-426.003302	2901770
Metasequoia glyptostroboides	MEGL8	Tree	31	458	1427	513	1234	426.8656	609.6012192	1397.002794	182.7356192	-163.002794	3791130
Caragana arborescens	CAAR18	Tree, Shrub	31	279	1216	297	1216	240.4144	304.8006096	1397.002794	64.3862096	-181.002794	5002830
Setaria vulpiseta	SEVU2	Graminoid	32	331	1246	331	351	269.7632	304.8006096	609.6012192	35.0374096	-258.6012192	9965.490234
Artemisia rigida	ARRI2	Subshrub, Shrub	32	201	640	201	589	157.5472	254.000508	1524.003048	96.453308	-935.003048	129819
Carex leptonervia	CALE11	Graminoid	32	812	1340	989.05	1288.85	837.79196	863.6017272	1397.002794	25.8097672	-108.152794	568489
Hypericum densiflorum	HYDE	Shrub	32	1035	1466	1036.1	1466	878.40552	889.001778	1270.00254	10.596258	195.99746	929127
Quercus pagoda	QUPA5	Tree	32	770	1543	1026.8	1529.45	870.37776	1016.002032	1778.003556	145.624272	-248.553556	1121200
Sacciolepis striata	SAST	Graminoid	32	1029	1599	1116.8	1573.3	948.06576	558.8011176	2006.604013	-389.2646424	-433.304013	1189350
Panicum ovale	DIOV	Graminoid	32	675	1641	891.45	1612.1	753.54364	889.001778	1270.00254	135.458138	342.09746	2000340
Cotoneaster horizontalis	COHO80	Shrub	32	611	2221	611	1961.55	511.4592	812.8016256	1524.003048	301.3424256	437.546952	2591810
Geum rossii	GEROT	Forb/herb	33	306	866	369.4	735.4	302.91008	254.000508	482.6009652	-48.909572	252.7990348	640081
Hypericum fasciculatum	HYFA	Shrub, Subshrub	33	788	1633	1095.2	1601	929.42064	838.2016764	1778.003556	-91.2189636	-177.003556	1209830
Brachiaria platyphylla	URPL2	Graminoid	33	331	1587	507	1445.4	421.6864	1016.002032	1524.003048	594.315632	-78.603048	1817100
Pinus pungens	PIPU5	Tree	33	621	1936	888	1650.8	750.5656	914.4018288	1524.003048	163.8362288	126.796952	1979750
Prunus pumila var besseyi	PRPUB	Shrub	33	225	731	367.2	719	301.01104	304.8006096	609.6012192	3.7895696	414.1993904	950154
Osteomeles anthyllidifolia	OSAN	Shrub	34	751	2879	751	2879	632.3072	889.001778	2032.004064	256.694578	846.995936	5616.850098
Ilex cassine	ILCA	Tree, Shrub	34	785	2795	785	2410.85	661.656	1143.002286	1651.003302	481.346286	759.846698	473799
Acer nigrum	ACNI5	Tree	34	750	1413	828.2	1233.4	698.94624	609.6012192	1524.003048	-89.3450208	-290.603048	1298020
Leucanthemum vulgare	LEVU	Forb/herb	34	272	2726	357.45	2132.9	292.59484	762.001524	1270.00254	469.406684	862.89746	5260280
Quercus laurifolia	QULA3	Tree	35	1043	1614	1137.4	1554.9	965.84768	1016.002032	1778.003556	50.154352	-223.103556	828478
Berberis fendleri	BEFE	Shrub	36	236	743	274.25	659.75	220.7766	254.000508	1016.002032	33.223908	-356.252032	117963
Carex decomposita	CADE6	Graminoid	36	836	1628	1007	1581.5	853.2864	914.4018288	1397.002794	61.1154288	184.497206	918335
Phlox subulata	PHSU3	Subshrub, Forb/herb	36	877	1376	907.5	1288.5	767.398	863.6017272	1524.003048	96.2037272	-235.503048	996002
Spartina cynosuroides	SPCY	Graminoid	36	457	1616	940	1255.25	795.452	1016.002032	1524.003048	220.550032	-268.753048	3702020
Flourensia cernua	FLCE	Shrub	37	245	556	253	456	202.4336	228.6004572	609.6012192	26.1668572	-153.6012192	138953
Forestiera acuminata	FOAC	Tree, Shrub	37	950	1599	963	1522.6	815.3056	889.001778	1270.00254	73.696178	252.59746	790790
Aesculus flava	AEFL	Tree, Shrub	37	726	1809	958.2	1731.2	811.16224	990.6019812	2133.604267	179.4397412	-402.404267	911373
Carex trichocarpa	CATR8	Graminoid	37	772	1247	825.6	1227.6	696.70192	457.2009144	1397.002794	-239.5010056	-169.402794	918878
Juglans microcarpa	JUMI	Tree, Shrub	37	300	1035	304	662.8	246.4568	431.8008636	812.8016256	185.3440636	-150.0016256	2776490
Carex muskingumensis	CAMU9	Graminoid	38	784	1216	811.25	1195.75	684.315	914.4018288	1524.003048	230.0868288	-328.253048	766085
Panicum amarum	PAAM2	Graminoid	38	821	1639	1081.65	1534.7	917.72428	457.2009144	1524.003048	-460.5233656	10.696952	773667
Sabal minor	SAMI8	Tree, Shrub	38	502	1633	829.45	1614.3	700.02524	889.001778	2032.004064	188.976538	-417.704064	1117610
Picea abies	PIAB	Tree	38	559	1246	855.2	1217.35	722.25264	609.6012192	1524.003048	-112.6514208	-306.653048	1293120
Wisteria frutescens	WIFR	Vine	38	929	1598	1019.3	1537.2	863.90376	1016.002032	1524.003048	152.098272	13.196952	1716020
Agave americana	AGAM	Subshrub, Shrub, Forb/herb	38	221	1104	277	854.3	223.1504	203.2004064	355.6007112	-19.9499936	498.6992888	1914580
Lachnanthes caroliana	LACA5	Forb/herb	39	1120	1616	1123.6	1607	953.93552	762.001524	1397.002794	-191.933996	209.997206	590064
Sporobolus wrightii	SPWR2	Graminoid	39	125	1020	241.7	497.4	192.67944	127.000254	508.001016	-65.679186	-10.601016	708692
Astragalus cicer	ASCI4	Forb/herb	39	301	2839	308.2	934.7	250.08224	406.4008128	1524.003048	156.3185728	-589.303048	1487790
Tecoma stans	TEST	Tree, Shrub	39	256	1828	258.8	1532.8	207.44016	254.000508	1016.002032	46.560348	516.797968	2676550
Abies fraseri	ABFR	Tree	40	1035	1899	1250.9	1899	1063.82088	1143.002286	2540.00508	79.181406	-641.00508	68302.39844
Juncus subcaudatus	JUSU	Graminoid	40	1009	1246	1034.8	1230.05	877.28336	914.4018288	1397.002794	37.1184688	-166.952794	665677
Liatris squarrulosa	LISQ2	Forb/herb	40	961	1641	1103.3	1620.65	936.41256	889.001778	1524.003048	-47.410782	96.646952	836622
Halesia diptera	HADI3	Tree, Shrub	40	964	1606	1107.9	1599	940.38328	838.2016764	1727.203454	-102.1816036	-128.203454	1403960
Saccharum ravennae	SARA3	Graminoid	41	61	1088	61	1042	36.6992	711.2014224	1397.002794	674.5022224	-355.002794	1557350
Serenoa repens	SERE2	Tree, Shrub	41	781	1633	1060	1616	899.036	889.001778	2032.004064	-10.034222	-416.004064	2459540
Nandina domestica	NADO	Shrub	41	329	1495	401	1428	330.1872	889.001778	1397.002794	558.814578	30.997206	5923760
Prunus serotina var rufula	PRSER2	Tree, Shrub	41	307	618	350	602	286.164	228.6004572	889.001778	-57.5635428	373.3995428	114186
Carex glaucescens	CAGL5	Graminoid	42	1192	1639	1360.85	1633.3	1158.72972	1016.002032	1651.003302	-142.727688	-17.703302	292622
Aristida arizonica	ARAR6	Graminoid	42	263	638	305.3	591.9	247.57896	50.8001016	381.000762	-196.7788584	210.899238	398341
Quercus laevis	QULA2	Tree	42	1153	1634	1175.3	1631.3	998.56296	1016.002032	1778.003556	17.439072	-146.703556	603796
Pinus banksiana	PIBA2	Tree	42	664	1873	705.1	1260.7	592.68632	381.000762	889.001778	-211.685558	371.698222	3453420
Lysimachia maritima	GLMA	Forb/herb	42	143	3197	231.45	2339.8	183.83164	304.8006096	1397.002794	120.9689696	942.797206	3539450
Scirpus pedicellatus	SCPE3	Graminoid	43	837	1246	956.6	1241	809.78112	1016.002032	1524.003048	206.220912	-283.003048	404394
Nyssa aquatica	NYAQ2	Tree	43	1114	1616	1143.1	1589	970.76792	1016.002032	1524.003048	45.234112	64.996952	902059
Phlox maculata	PHMAM	Forb/herb	43	858	1477	953.3	1418.7	806.93256	762.001524	1397.002794	-44.931036	21.697206	1337400
Miscanthus sinensis	MISI	Graminoid	43	296	1418	799.8	1224	674.43136	609.6012192	1397.002794	-64.8301408	-173.002794	2457360
Downingia laeta	DOLA2	Forb/herb	44	253	478	255.25	474.85	204.3758	304.8006096	635.00127	100.4248096	-160.15127	110786
Sophora secundiflora	SOSE3	Tree, Shrub	44	260	1350	270.45	865.6	217.49644	203.2004064	609.6012192	-14.2960336	255.9987808	371297
Cyperus lancastriensis	CYLA3	Graminoid	44	1008	1445	1014.45	1309.85	859.71724	812.8016256	1397.002794	-46.9156144	-87.152794	734620
Punica granatum	PUGR2	Tree, Shrub	44	206	2204	284.15	1467.8	229.32228	762.001524	1524.003048	532.679244	-56.203048	5249980
Iris bracteata	IRBR	Forb/herb	45	315	1935	924.4	1766	781.98608	406.4008128	1524.003048	-375.5852672	241.996952	62788.69922
Calamagrostis breweri	CABR	Graminoid	45	362	2155	660.6	2006.8	554.27392	609.6012192	1524.003048	55.3272992	482.796952	154569
Cladrastis kentukea	CLKE	Tree	45	929	1724	970.8	1461.8	822.03856	914.4018288	1397.002794	92.3632688	64.797206	1123470
Helianthus debilis	HEDE4	Forb/herb	45	500	1599	754.4	1473.4	635.24208	889.001778	1524.003048	253.759698	-50.603048	2329660
Pyracantha coccinea	PYCO2	Shrub	45	200	1905	352.8	1559	288.58096	889.001778	1524.003048	600.420818	34.996952	6275650
Opuntia ficus-indica	OPFI	Tree, Shrub	45	186	1207	234	1182.6	186.0328	203.2004064	381.000762	17.1676064	801.599238	3266400
Hydrolea quadrivalvis	HYQU	Forb/herb	46	1208	1599	1333.25	1534.75	1134.9054	889.001778	1270.00254	-245.903622	264.74746	215670
Pinus palustris	PIPA2	Tree	46	630	1616	1160.25	1570.25	985.5718	1016.002032	1524.003048	30.430232	46.246952	1264730
Crataegus marshallii	CRMA5	Tree, Shrub	46	858	1633	1078	1554.5	914.5736	863.6017272	1524.003048	-50.9718728	30.496952	1877080
Juncus validus	JUVA2	Graminoid	46	461	1633	874	1546.25	738.4808	812.8016256	1397.002794	74.3208256	149.247206	2012040
Cyperus haspan	CYHA	Graminoid	46	964	3327	1190.75	2871	1011.8994	889.001778	1524.003048	-122.897622	1346.996952	2428850
Zea mays	ZEMA	Graminoid	46	170	2328	232	1407.5	184.3064	508.001016	1270.00254	323.694616	137.49746	6558290
Ferocactus wislizeni	FEWI	Tree, Shrub	47	231	497	235.5	480	187.3276	228.6004572	609.6012192	41.2728572	-129.6012192	87105.10156
Pinus aristata	PIAR	Tree	47	149	1211	297.9	867.9	241.19128	762.001524	1524.003048	520.810244	-656.103048	1049070
Carya laciniosa	CALA21	Tree	47	726	1496	844.9	1275.4	713.36168	762.001524	1524.003048	48.639844	-248.603048	1409030
Acer ginnala	ACGI	Tree, Shrub	47	365	1248	519.9	1222.5	432.82168	762.001524	1524.003048	329.179844	-301.503048	2882460
Acacia melanoxylon	ACME	Tree	48	233	2441	270	1756.55	217.108	406.4008128	1016.002032	189.2928128	740.547968	103560
Juncus repens	JURE2	Graminoid	49	1102	1616	1146.4	1571	973.61648	889.001778	1524.003048	-84.614702	46.996952	904211
Magnolia tripetala	MATR	Tree	49	726	1671	1035	1642.2	877.456	1016.002032	1524.003048	138.546032	118.196952	1296880
Poa pratensis	POPR	Graminoid	49	130	1998	140.6	1732.6	105.40992	609.6012192	1651.003302	504.1912992	81.596698	1749290
Koelreuteria paniculata	KOPA	Tree	49	239	1511	303.6	1258.4	246.11152	660.4013208	1270.00254	414.2898008	-11.60254	3962880
Hypericum ascyron	HYAS80	Forb/herb	49	249	1246	679.2	1238.4	570.32944	812.8016256	1397.002794	242.4721856	-158.602794	4288830
Orthocarpus tenuifolius	ORTE2	Forb/herb	51	233	684	302.5	655	245.162	304.8006096	457.2009144	59.6386096	197.7990856	201422
Eragrostis superba	ERSU	Graminoid	51	277	861	311.5	618.5	252.9308	254.000508	1016.002032	1.069708	-397.502032	292623
Carex aperta	CAAP3	Graminoid	51	391	2250	476	2065	394.9272	609.6012192	1524.003048	214.6740192	540.996952	362467
Calycocarpum lyonii	CALY2	Vine	51	943	1495	997	1465.5	844.6544	889.001778	1397.002794	44.347378	68.497206	375358
Styrax americanus	STAM4	Tree, Shrub	51	1111	1633	1193.5	1610	1014.2732	406.4008128	1778.003556	-607.8723872	-168.003556	654490
Smilax laurifolia	SMLA	Shrub, Vine	51	520	1638	1122	1599	952.5544	1143.002286	1524.003048	190.447886	74.996952	2155030
Oxytropis splendens	OXSP	Forb/herb	51	184	741	200.5	671	157.1156	406.4008128	1016.002032	249.2852128	-345.002032	2303720
Betula pumila	BEPU4	Shrub	51	201	1855	208	1230	163.5896	406.4008128	1524.003048	242.8112128	-294.003048	2707340
Carex projecta	CAPR9	Graminoid	51	812	2221	964	2221	816.1688	812.8016256	1397.002794	-3.3671744	823.997206	3005680
Lupinus nevadensis	LUNE	Forb/herb	52	116	809	219.65	506	173.64588	254.000508	457.2009144	80.354628	48.7990856	179064
Rubus cuneifolius	RUCU	Subshrub	52	1035	1532	1036.1	1364.85	878.40552	914.4018288	1270.00254	35.9963088	94.84746	976479
Bothriochloa saccharoides	BOSA	Graminoid	52	222	1465	245.3	1429.2	195.78696	254.000508	1219.202438	58.213548	209.997562	2293050
Lupinus covillei	LUCO4	Forb/herb	53	273	1166	606.2	957.2	507.31584	330.2006604	889.001778	-177.1151796	68.198222	15983.2998
Penstemon albertinus	PEAL11	Subshrub, Forb/herb	53	334	982	399.4	977.2	328.80608	381.000762	762.001524	52.194682	215.198476	114701
Leymus salinus	LESA4	Graminoid	53	125	673	194.6	491	152.02272	254.000508	609.6012192	101.977788	-118.6012192	586554
Paspalum repens	PAFL5	Graminoid	53	883	1630	949.6	1508.4	803.73872	1016.002032	1625.603251	212.263312	-117.203251	1616230
Quercus lyrata	QULY	Tree	53	726	1532	952	1469	805.8104	914.4018288	1524.003048	108.5914288	-55.003048	1770450
Crataegus phaenopyrum	CRPH	Tree, Shrub	53	906	1427	950.8	1271.6	804.77456	812.8016256	1524.003048	8.0270656	-252.403048	3243940
Symplocos tinctoria	SYTI	Tree, Shrub	54	1124	1669	1174.3	1630.1	997.69976	1016.002032	2540.00508	18.302272	-909.90508	632671
Lyonia lucida	LYLU3	Shrub	54	788	1641	1178.2	1631.5	1001.06624	1016.002032	1524.003048	14.935792	107.496952	968822
Panicum antidotale	PAAN4	Graminoid	54	72	1557	77.85	1130	51.24412	381.000762	609.6012192	329.756642	520.3987808	2922160
Onobrychis viciifolia	ONVI	Forb/herb	54	264	1272	304.6	1240	246.97472	254.000508	1143.002286	7.025788	96.997714	3926750
Amelanchier utahensis	AMUT	Tree, Shrub	55	172	749	204.05	701.1	160.17996	304.8006096	1143.002286	144.6206496	-441.902286	848071
Salicornia rubra	SARU	Subshrub, Forb/herb	55	124	750	181.2	659.2	140.45584	203.2004064	355.6007112	62.7445664	303.5992888	2239930
Ribes viburnifolium	RIVI	Shrub	56	234	349	274.5	296	220.9924	457.2009144	1016.002032	236.2085144	-720.002032	1092.77002
Carex abscondita	CAAB5	Graminoid	56	1043	1754	1057	1466.75	896.4464	914.4018288	1397.002794	17.9554288	69.747206	1019320
Acacia cyclops	ACCY2	Shrub	57	234	1038	234	447	186.0328	406.4008128	1016.002032	220.3680128	-569.002032	40434.69922
Arbutus arizonica	ARAR2	Tree	57	282	606	328.6	606	267.69152	279.4005588	609.6012192	11.7090388	-3.6012192	59197.5
Mimulus dentatus	MIDE3	Forb/herb	57	868	2573	1314.6	2487.4	1118.80672	914.4018288	2540.00508	-204.4048912	-52.60508	76186.39844
Vaccinium elliottii	VAEL	Shrub	57	1189	1641	1207.8	1595.8	1026.61696	914.4018288	1270.00254	-112.2151312	325.79746	572588
Hypericum crux-andreae	HYCR3	Subshrub, Shrub	57	1035	1641	1057	1622.8	896.4464	812.8016256	1219.202438	-83.6447744	403.597562	1245300
Morella caroliniensis	MOCA7	Tree, Shrub	58	1085	1616	1120.25	1593.6	951.0438	1117.602235	1524.003048	166.558435	69.596952	913265
Bothriochloa bladhii	BOBL	Graminoid	58	234	1094	342.9	993.15	280.03528	508.001016	1270.00254	227.965736	-276.85254	1523120
Rosmarinus officinalis	ROOF	Subshrub, Shrub	58	224	1224	299.15	1029.35	242.27028	355.6007112	1143.002286	113.3304312	-113.652286	4110870
Carex flaccosperma	CAFL3	Graminoid	59	966	1588	1078.3	1493.2	914.83256	914.4018288	1397.002794	-0.4307312	96.197206	1517620
Crataegus erythropoda	CRER	Tree, Shrub	60	334	1153	372.8	595.3	305.84496	406.4008128	838.2016764	100.5558528	-242.9016764	1578400
Quercus virginiana	QUVI	Tree	60	477	1633	655.95	1560.65	550.26004	812.8016256	1778.003556	262.5415856	-217.353556	3496830
Salix candida	SACA4	Shrub	60	164	1250	210.65	1246	165.87708	609.6012192	1397.002794	443.7241392	-151.002794	3519940
Lotus tenuis	LOTE4	Forb/herb	60	198	2195	216	1453.95	170.4952	635.00127	1270.00254	464.50607	183.94746	3877270
Populus nigra	PONI	Tree	60	143	1366	189	1233.15	147.1888	508.001016	1270.00254	360.812216	-36.85254	4214670
Sophora chrysophylla	SOCH	Tree, Shrub	61	591	2930	751	2879	632.3072	1016.002032	3810.00762	383.694832	-931.00762	13247.90039
Carex bella	CABE3	Graminoid	61	356	922	416	898	343.1352	254.000508	1016.002032	-89.134692	-118.002032	499609
Ampelopsis arborea	AMAR5	Vine, Shrub	61	437	1599	901	1538	761.7872	889.001778	1524.003048	127.214578	13.996952	2430210
Celtis pallida	CEPA8		62	128	964	213.2	664.9	168.07824	127.000254	381.000762	-41.077986	283.899238	1192130
Carex straminea	CAST6	Graminoid	62	810	1620	870.85	1233.9	735.76172	914.4018288	1397.002794	178.6401088	-163.102794	1717170
Carex crus-corvi	CACR8	Graminoid	62	784	1598	873.75	1535.7	738.265	889.001778	1524.003048	150.736778	11.696952	1684000
Ceanothus fresnensis	CEFR	Subshrub, Shrub	63	592	1496	751.2	1299	632.47984	457.2009144	1524.003048	-175.2789256	-225.003048	25484.09961
Balsamorhiza serrata	BASE2	Forb/herb	63	254	900	264.5	638.6	212.3604	406.4008128	711.2014224	194.0404128	-72.6014224	136184
Gaylussacia dumosa	GADU	Subshrub, Shrub	63	1035	1641	1057	1616.9	896.4464	711.2014224	1524.003048	-185.2449776	92.896952	822479
Carex lacustris	CALA16	Graminoid	63	520	1402	677.4	1246	568.77568	812.8016256	1397.002794	244.0259456	-151.002794	2382180
Myoporum sandwicense	MYSA	Tree, Shrub	64	229	2879	266	2839.2	213.6552	1524.003048	3302.006604	1310.347848	-462.806604	12798.40039
Carex typhina	CATY	Graminoid	64	929	1424	960.2	1413.55	812.88864	812.8016256	1397.002794	-0.0870144	16.547206	1279350
Muhlenbergia capillaris	MUCA2	Graminoid	64	112	1599	925	1524.35	782.504	762.001524	2286.004572	-20.502476	-761.654572	3975130
Pinus sylvestris	PISY	Tree	64	200	2930	622.15	1233	521.08388	609.6012192	1143.002286	88.5173392	89.997714	5243860
Nyssa biflora	NYBI	Tree	65	1065	1599	1090	1575.2	924.932	1016.002032	1524.003048	91.070032	51.196952	1008090
Fraxinus nigra	FRNI	Tree	65	704	1246	813.4	1236	686.17088	508.001016	1270.00254	-178.169864	-34.00254	1080050
Carex albolutescens	CAAL5	Graminoid	65	994	1599	1010.6	1532	856.39392	406.4008128	1651.003302	-449.9931072	-119.003302	1169850
Geum laciniatum	GELA	Forb/herb	65	457	1246	871.8	1230	736.58176	914.4018288	1397.002794	177.8200688	-167.002794	1249060
Magnolia fraseri	MAFR	Tree	65	669	1873	1131	1715	960.3232	1016.002032	2032.004064	55.678832	-317.004064	1641570
Saccharum giganteum	SAGI	Graminoid	65	788	1634	1011.4	1599.8	857.08448	889.001778	1524.003048	31.917298	75.796952	1765640
Choisya dumosa	CHDU	Shrub	66	230	582	260	464.25	208.476	203.2004064	457.2009144	-5.2755936	7.0490856	77290.39844
Hudsonia tomentosa	HUTO	Subshrub, Shrub	66	673	1270	867.5	1224	732.87	889.001778	1397.002794	156.131778	-173.002794	817754
Muhlenbergia glomerata	MUGL3	Graminoid	66	269	1325	466.75	1236	386.9426	762.001524	1270.00254	375.058924	-34.00254	1930280
Convallaria majalis	COMA7	Forb/herb	66	814	1940	903	1248	763.5136	812.8016256	1651.003302	49.2880256	-403.003302	2518440
Picea pungens	PIPU	Tree	66	304	1624	336.25	1038.25	274.295	508.001016	1143.002286	233.706016	-104.752286	2869050
Acacia koa	ACKO	Tree	67	289	2879	657	2879	551.1664	1270.00254	5080.01016	718.83614	-2201.01016	13510.5
Larix occidentalis	LAOC	Tree	67	346	2235	365.3	1915.4	299.37096	330.2006604	1270.00254	30.8297004	645.39746	283701
Commelina virginica	COVI3	Forb/herb	67	964	1599	1020.8	1460.8	865.19856	914.4018288	1397.002794	49.2032688	63.797206	1390580
Ulmus parvifolia	ULPA	Tree	67	143	1264	230.8	1035	183.27056	406.4008128	1397.002794	223.1302528	-362.002794	3378550
Paulownia tomentosa	PATO2	Tree	67	623	2302	952.1	1551.4	805.89672	762.001524	1397.002794	-43.895196	154.397206	5052080
Glyceria obtusa	GLOB	Graminoid	68	1009	1248	1067.05	1233.95	905.12156	1016.002032	1270.00254	110.880472	-36.05254	58402.5
Vernonia missurica	VEMI2	Forb/herb	68	338	1449	817.75	1232.45	689.9258	863.6017272	1397.002794	173.6759272	-164.552794	1380630
Rosa rugosa	RORU	Subshrub	68	337	2320	743.75	1277.25	626.049	863.6017272	1524.003048	237.5527272	-246.753048	4107350
Dasylirion wheeleri	DAWH2	Subshrub, Shrub	69	231	606	272.6	556	219.35232	152.4003048	355.6007112	-66.9520152	200.3992888	190510
Poa autumnalis	POAU	Graminoid	69	1009	1744	1025	1526.8	868.824	914.4018288	1524.003048	45.5778288	2.796952	707084
Iva frutescens	IVFR	Subshrub, Forb/herb	69	1043	1616	1066.2	1552.4	904.38784	889.001778	1651.003302	-15.386062	-98.603302	958690
Rhynchospora corniculata	RHCO2	Graminoid	69	986	1634	1115.2	1607.4	946.68464	762.001524	1270.00254	-184.683116	337.39746	1372960
Lathyrus hirsutus	LAHI2	Vine, Forb/herb	69	349	1568	594.2	1484.4	496.95744	889.001778	1524.003048	392.044338	-39.603048	5152480
Magnolia grandiflora	MAGR4	Tree	69	334	2204	450	1589.6	372.484	889.001778	1524.003048	516.517778	65.596952	6925490
Sambucus nigra subsp cerula	SARAR3	Tree, Shrub	69	198	2158	279.2	1971.6	225.04944	609.6012192	1524.003048	384.5517792	447.596952	1512600
Eriogonum thymoides	ERTH4	Subshrub, Forb/herb	70	182	1222	201	766.25	157.5472	254.000508	457.2009144	96.453308	309.0490856	297693
Hilaria belangeri	HIBE	Graminoid	70	169	847	302.7	578.35	245.33464	127.000254	304.8006096	-118.334386	273.5493904	355899
Viburnum rafinesqueanum	VIRA	Shrub	70	796	1246	900.25	1233	761.1398	762.001524	1143.002286	0.861724	89.997714	1105390
Carex tenera	CATE3	Graminoid	70	320	1400	425.05	1323	350.94716	762.001524	1270.00254	411.054364	52.99746	2624550
Acer pseudoplatanus	ACPS	Tree	70	200	2277	979.8	1389	829.80736	812.8016256	1524.003048	-17.0057344	-135.003048	4794560
Eriocaulon decangulare	ERDE5	Forb/herb	71	1035	1633	1046	1614	886.9512	1016.002032	1524.003048	129.050832	89.996952	891124
Ludwigia decurrens	LUDE4	Forb/herb	71	986	1599	1009	1521.5	855.0128	711.2014224	1397.002794	-143.8113776	124.497206	1514360
Alternanthera philoxeroides	ALPH	Forb/herb	71	234	1637	428	1573	353.4936	1016.002032	1524.003048	662.508432	48.996952	2256480
Commelina diffusa	CODI5	Forb/herb	71	949	3327	964.5	2879	816.6004	812.8016256	1524.003048	-3.7987744	1354.996952	3203870
Vitis rotundifolia	VIRO3	Vine	71	349	1634	949.5	1587.5	803.6524	889.001778	1397.002794	85.349378	190.497206	3396680
Ranunculus pensylvanicus	RAPE2	Forb/herb	71	280	1562	314	1242	255.0888	254.000508	1270.00254	-1.088292	-28.00254	4884630
Carex shortiana	CASH2	Graminoid	72	883	1226	925.1	1088.35	782.59032	812.8016256	1397.002794	30.2113056	-308.652794	577211
Ammophila breviligulata	AMBR	Graminoid	72	302	2159	815.05	1224	687.59516	889.001778	1524.003048	201.406618	-300.003048	4451000
Ajuga reptans	AJRE	Forb/herb	72	679	2221	943.6	1767	798.55952	889.001778	1651.003302	90.442258	115.996698	4745270
Carex halliana	CAHA2	Graminoid	73	319	2155	581	2078	485.5632	965.2019304	1524.003048	479.6387304	553.996952	572369
Phlox glaberrima	PHGL4	Forb/herb	73	869	1691	910	1601	769.556	812.8016256	1270.00254	43.2456256	330.99746	1156270
Galium asprellum	GAAS2	Forb/herb	73	341	1248	984	1243	833.4328	762.001524	1270.00254	-71.431276	-27.00254	1416670
Heuchera sanguinea	HESA3	Forb/herb	74	285	1057	330.25	606	269.1158	304.8006096	1397.002794	35.6848096	-791.002794	908619
Muhlenbergia repens	MURE	Graminoid	74	257	1166	281.6	558.1	227.12112	304.8006096	508.001016	77.6794896	50.098984	1308960
Batis maritima	BAMA5	Subshrub	74	208	1828	234	1528.1	186.0328	711.2014224	1524.003048	525.1686224	4.096952	1526070
Cornus foemina	COFO	Tree, Shrub	74	967	1614	1159.8	1546.85	985.18336	914.4018288	1524.003048	-70.7815312	22.846952	1656490
Sagittaria platyphylla	SAPL	Forb/herb	74	841	1641	1085.8	1617.75	921.30656	812.8016256	1397.002794	-108.5049344	220.747206	3498870
Juncus brachycarpus	JUBR	Graminoid	74	929	1633	965	1427	817.032	889.001778	1397.002794	71.969778	29.997206	3774630
Lathyrus littoralis	LALI2	Vine, Forb/herb	75	399	2540	519.7	2421.1	432.64904	762.001524	1524.003048	329.352484	897.096952	178426
Eucephalus engelmannii	EUEN	Forb/herb, Subshrub	75	240	2487	426.6	1978	352.28512	304.8006096	1016.002032	-47.4845104	961.997968	865689
Cornus rugosa	CORU	Tree, Shrub	75	679	1246	762.9	1236	642.57928	457.2009144	1143.002286	-185.3783656	92.997714	890770
Carex torta	CATO4	Graminoid	75	885	1754	996.7	1464.7	844.39544	812.8016256	1270.00254	-31.5938144	194.69746	1045200
Lysimachia lanceolata	LYLA	Forb/herb	75	813	1523	930.5	1475.2	787.2516	812.8016256	1397.002794	25.5500256	78.197206	1687980
Juglans regia	JURE80	Tree	75	215	2795	278.7	1226.1	224.61784	711.2014224	1143.002286	486.5835824	83.097714	5079920
Fagopyrum esculentum	FAES2	Forb/herb	75	216	1718	366.3	1238.1	300.23416	381.000762	1270.00254	80.766602	-31.90254	7269770
Abies procera	ABPR	Tree	76	732	2761	994.25	2404	842.2806	1625.603251	3048.006096	783.322651	-644.006096	176865
Eriogonum niveum	ERNI2	Subshrub, Forb/herb	76	182	1784	198	952	154.9576	152.4003048	457.2009144	-2.5572952	494.7990856	197708
Bidens discoidea	BIDI	Forb/herb	76	798	1599	1014.75	1406	859.9762	812.8016256	1397.002794	-47.1745744	8.997206	1466940
Agave utahensis	AGUT	Subshrub, Shrub, Forb/herb	77	69	726	125	494	91.944	127.000254	609.6012192	35.056254	-115.6012192	247529
Platanus wrightii	PLWR2	Tree	77	306	726	330.4	561.4	269.24528	406.4008128	609.6012192	137.1555328	-48.2012192	397976
Hydrangea quercifolia	HYQU3	Shrub	77	964	1936	1035	1548.6	877.456	812.8016256	1524.003048	-64.6543744	24.596952	1064550
Magnolia acuminata	MAAC	Tree	77	959	1744	986	1674.2	835.1592	889.001778	1524.003048	53.842578	150.196952	1223440
Juncus secundus	JUSE	Graminoid	77	913	1532	994.8	1374.6	842.75536	812.8016256	1397.002794	-29.9537344	-22.402794	1421340
Echinochloa walteri	ECWA	Graminoid	77	569	1633	992.8	1549.2	841.02896	711.2014224	1270.00254	-129.8275376	279.19746	2402600
Sorbus aucuparia	SOAU	Tree, Shrub	77	187	3271	507.8	2685.2	422.37696	711.2014224	1524.003048	288.8244624	1161.196952	4168420
Syringa vulgaris	SYVU	Shrub	77	239	1246	365	1234	299.112	762.001524	1270.00254	462.889524	-36.00254	5592590
Gaultheria hispidula	GAHI2	Subshrub, Shrub	78	891	1505	990.8	1332.15	839.30256	762.001524	1524.003048	-77.301036	-191.853048	231732
Dryas drummondii	DRDR	Subshrub, Shrub, Forb/herb	78	148	3778	162.8	2663.65	124.57296	355.6007112	1016.002032	231.0277512	1647.647968	1636980
Cenchrus ciliaris	PECI	Graminoid	78	63	2795	83	953.1	55.6896	355.6007112	889.001778	299.9111112	64.098222	1796540
Yucca elata	YUEL	Tree, Shrub	79	120	534	236.7	498.6	188.36344	254.000508	381.000762	65.637068	117.599238	486290
Artemisia tripartita	ARTR4	Shrub	79	215	1886	235.7	799	187.50024	152.4003048	889.001778	-35.0999352	-90.001778	1079550
Abies amabilis	ABAM	Tree	80	726	2837	923.15	2546.85	780.90708	965.2019304	6604.013208	184.2948504	-4057.163208	1379020
Oxydendrum arboreum	OXAR	Tree, Shrub	81	908	1833	1043	1664	884.3616	762.001524	1016.002032	-122.360076	647.997968	1369440
Sporobolus heterolepis	SPHE	Graminoid	81	373	1224	437	1198	361.2624	508.001016	889.001778	146.738616	308.998222	2316940
Prunus maritima	PRMA2	Shrub	82	1064	1236	1096.05	1224	930.15436	914.4018288	1524.003048	-15.7525312	-300.003048	30980
Crataegus viridis	CRVI2	Tree, Shrub	82	669	1873	964	1517.9	816.1688	914.4018288	1524.003048	98.2330288	-6.103048	1857540
Cyperus pseudovegetus	CYPS	Graminoid	83	874	1630	980.7	1491	830.58424	762.001524	1397.002794	-68.582716	93.997206	1532130
Carex hyalinolepis	CAHY3	Graminoid	83	722	1574	873.1	1512.4	737.70392	863.6017272	1397.002794	125.8978072	115.397206	1972810
Limonium carolinianum	LICA17	Forb/herb	84	782	1616	1079.25	1486.15	915.6526	1016.002032	1397.002794	100.349432	89.147206	1031850
Gentiana andrewsii	GEAN	Forb/herb	84	441	1243	733.85	1224.85	617.50332	914.4018288	1524.003048	296.8985088	-299.153048	1727630
Iris virginica	IRVI	Forb/herb	84	814	1576	872.05	1429.85	736.79756	1143.002286	1651.003302	406.204726	-221.153302	2070090
Paspalum vaginatum	PAVA	Graminoid	85	76	2421	235.4	1633.6	187.24128	1016.002032	1524.003048	828.760752	109.596952	998299
Sorbus americana	SOAM3	Tree, Shrub	85	704	1899	1002	1728	848.9704	609.6012192	1524.003048	-239.3691808	203.996952	1027810
Tridens strictus	TRST2	Graminoid	85	344	1630	931	1502.6	787.6832	889.001778	1397.002794	101.318578	105.597206	1362760
Malus sylvestris	MASY2	Tree, Shrub	85	143	2930	287	1443.2	231.7824	762.001524	1270.00254	530.219124	173.19746	4562670
Muhlenbergia cuspidata	MUCU3	Graminoid	85	316	1475	386	1076.4	317.2392	457.2009144	1016.002032	139.9617144	60.397968	4655000
Poa eminens	POEM	Graminoid	86	238	3383	365	2587.25	299.112	177.8003556	5994.411989	-121.3116444	-3407.161989	747248
Chloris gayana	CHGA2	Graminoid	86	76	2407	185	973.25	143.736	762.001524	1524.003048	618.265524	-550.753048	1134020
Carex scabrata	CASC13	Graminoid	86	801	1873	1003	1258.25	849.8336	812.8016256	1397.002794	-37.0319744	-138.752794	1177100
Cardamine douglassii	CADO	Forb/herb	86	787	1559	860.75	1258	727.0434	609.6012192	1397.002794	-117.4421808	-139.002794	1404040
Ilex vomitoria	ILVO	Tree, Shrub	86	788	1828	833	1611.75	703.0896	914.4018288	1397.002794	211.3122288	214.747206	3380960
Juniperus horizontalis	JUHO2	Subshrub	86	235	1261	327	1216	266.3104	762.001524	1524.003048	495.691124	-308.003048	4391600
Halesia carolina	HACA3	Tree, Shrub	87	964	1873	1131.7	1714	960.92744	1016.002032	2032.004064	55.074592	-318.004064	920042
Caesalpinia gilliesii	CAGI	Tree, Shrub, Vine	87	103	1035	215.9	622.7	170.40888	50.8001016	254.000508	-119.6087784	368.699492	2645860
Pityopsis graminifolia	PIGR4	Forb/herb	87	504	1685	1061.5	1600.5	900.3308	812.8016256	1397.002794	-87.5291744	203.497206	2720850
Prunus pumila	PRPU3	Shrub	87	225	1247	369	1210.7	302.5648	381.000762	1270.00254	78.435962	-59.30254	2957420
Schinus terebinthifolius	SCTE	Tree, Shrub	87	144	3327	244.8	1560.4	195.35536	609.6012192	1016.002032	414.2458592	544.397968	3662150
Carex livida	CALI	Graminoid	87	150	3287	240.2	2975	191.38464	381.000762	1143.002286	189.616122	1831.997714	5500040
Galium oreganum	GAOR	Forb/herb	88	283	2942	873.2	2568.45	737.79024	203.2004064	355.6007112	-534.5898336	2212.849289	188895
Lycopus rubellus	LYRU	Forb/herb	88	891	1639	960.8	1507.6	813.40656	762.001524	1524.003048	-51.405036	-16.403048	2165740
Tradescantia virginiana	TRVI	Forb/herb	88	631	1494	889.65	1376.25	751.98988	635.00127	1397.002794	-116.98861	-20.752794	4410530
Gentiana clausa	GECL	Forb/herb	89	961	1367	1007.6	1243	853.80432	914.4018288	1524.003048	60.5975088	-281.003048	420368
Lomatium cous	LOCO4	Forb/herb	89	263	757	287.8	710.6	232.47296	203.2004064	406.4008128	-29.2725536	304.1991872	456085
Juncus dichotomus	JUDI	Graminoid	89	833	1637	1014.8	1532.6	860.01936	330.2006604	1524.003048	-529.8186996	8.596952	4497860
Glyceria melicaria	GLME2	Graminoid	90	891	1505	1031	1353.95	874.0032	889.001778	1270.00254	14.998578	83.94746	462188
Mentzelia decapetala	MEDE2	Forb/herb	90	292	921	334	707.2	272.3528	406.4008128	812.8016256	134.0480128	-105.6016256	1231000
Pinus taeda	PITA	Tree	90	637	1674	1035	1556.75	877.456	889.001778	1651.003302	11.545778	-94.253302	2844850
Setaria italica	SEIT	Graminoid	90	232	2759	340.75	1234.65	278.1794	635.00127	1524.003048	356.82187	-289.353048	4408540
Achillea millefolium	ACMI2	Forb/herb	90	130	3778	158.9	2636.55	121.20648	203.2004064	1524.003048	81.9939264	1112.546952	5733960
Vitis cinerea	VICI2	Vine	91	697	1614	860	1468.5	726.396	812.8016256	1397.002794	86.4056256	71.497206	2328900
Festuca trachyphylla	FETR3		91	224	2230	297.5	1441.5	240.846	304.8006096	660.4013208	63.9546096	781.0986792	5377350
Carex hendersonii	CAHE7	Graminoid	92	531	2471	680.1	2281.65	571.10632	406.4008128	914.4018288	-164.7055072	1367.248171	221293
Nolina microcarpa	NOMI	Subshrub, Shrub	92	162	606	258.35	556	207.05172	177.8003556	355.6007112	-29.2513644	200.3992888	315228
Pinus echinata	PIEC2	Tree	92	726	1691	1007.2	1532	853.45904	863.6017272	1651.003302	10.1426872	-119.003302	1706340
Panicum aciculare	DIAC	Graminoid	92	794	1641	1035	1618.35	877.456	762.001524	1524.003048	-115.454476	94.346952	2551710
Pycreus polystachyos	CYPO	Graminoid	92	263	3327	1056.55	2879	896.05796	812.8016256	1397.002794	-83.2563344	1481.997206	2797950
Stenotaphrum secundatum	STSE	Graminoid	92	76	2795	217	1695.45	171.3584	1016.002032	1524.003048	844.643632	171.446952	3024520
Acacia longifolia	ACLO	Tree, Shrub	93	88	996	270	905.25	217.108	406.4008128	1016.002032	189.2928128	-110.752032	202641
Liatris spicata	LISP	Forb/herb	93	439	1620	827.2	1606	698.08304	889.001778	1524.003048	190.918738	81.996952	2585440
Helianthus angustifolius	HEAN2	Forb/herb	93	428	1616	1035	1588.2	877.456	635.00127	1651.003302	-242.45473	-62.803302	4490090
Oenothera elata subsp hookeri	OEELH2	Forb/herb	93	283	1124	287.4	893.6	232.12768	254.000508	381.000762	21.872828	639.599492	286695
Malus ioensis	MAIO	Tree, Shrub	94	731	1239	882.3	1203.05	745.64536	762.001524	1143.002286	16.356164	60.047714	432420
Penstemon acuminatus	PEAC	Forb/herb	94	131	1165	179.65	534.35	139.11788	304.8006096	762.001524	165.6827296	-227.651524	1601950
Rudbeckia amplexicaulis	DRAM	Forb/herb	94	744	1606	854.3	1443.45	721.47576	254.000508	1524.003048	-467.475252	-80.553048	1974130
Geum rivale	GERI2	Forb/herb	94	421	1246	526.9	1244.05	438.86408	762.001524	1397.002794	323.137444	-152.952794	2934700
Alisma gramineum	ALGR	Forb/herb	94	184	1526	253.9	1166.25	203.21048	254.000508	1270.00254	50.790028	-103.75254	4060270
Pectis angustifolia	PEAN	Forb/herb	95	164	544	226.8	487.7	179.81776	304.8006096	457.2009144	124.9828496	30.4990856	830404
Penstemon gairdneri	PEGA	Subshrub, Forb/herb	95	182	1222	214.1	733.9	168.85512	254.000508	406.4008128	85.145388	327.4991872	1094720
Solidago patula	SOPA2	Forb/herb	95	929	1616	971.4	1427.3	822.55648	508.001016	1524.003048	-314.555464	-96.703048	1577030
Andropogon ternarius	ANTE2	Graminoid	95	928	1641	991.9	1592	840.25208	508.001016	1524.003048	-332.251064	67.996952	1613970
Arundinaria gigantea	ARGI	Subshrub, Shrub, Graminoid	95	946	1691	1020	1594.8	864.508	609.6012192	2540.00508	-254.9067808	-945.20508	1645690
Carex cristatella	CACR7	Graminoid	95	609	1246	703.4	1225.8	591.21888	812.8016256	1397.002794	221.5827456	-171.202794	1709800
Scirpus pallidus	SCPA8	Graminoid	95	209	1366	360.9	978	295.57288	406.4008128	711.2014224	110.8279328	266.7985776	2459700
Rhamnus alnifolia	RHAL	Shrub	95	238	1250	450.7	1246	373.08824	254.000508	1270.00254	-119.087732	-24.00254	3344360
Rubus argutus	RUAR2	Subshrub	95	874	2930	978.7	2820.2	828.85784	1016.002032	1270.00254	187.144192	1550.19746	3647280
Carex prasina	CAPR12	Graminoid	96	787	1258	1003	1246	849.8336	863.6017272	1397.002794	13.7681272	-151.002794	741268
Bromus anomalus	BRAN	Graminoid	96	224	1088	312.25	674	253.5782	50.8001016	508.001016	-202.7780984	165.998984	1577630
Juncus scirpoides	JUSC	Graminoid	96	520	1633	592.75	1542.75	495.7058	914.4018288	1397.002794	418.6960288	145.747206	2325780
Quercus phellos	QUPH	Tree	96	551	1595	1007	1428.25	853.2864	1016.002032	1778.003556	162.715632	-349.753556	3679800
Carex bebbii	CABE2	Graminoid	96	215	1795	365.75	1246	299.7594	355.6007112	1397.002794	55.8413112	-151.002794	4334330
Cyrilla racemiflora	CYRA	Tree, Shrub	97	729	1641	1216	1599	1033.6952	1016.002032	1778.003556	-17.693168	-179.003556	953780
Linum striatum	LIST	Forb/herb	97	996	1641	1034.2	1524.4	876.76544	533.4010668	1524.003048	-343.3643732	0.396952	1310380
Kummerowia striata	KUST2	Forb/herb	97	411	1599	964.8	1503.6	816.85936	762.001524	1651.003302	-54.857836	-147.403302	3262230
Nerium oleander	NEOL	Tree, Shrub	97	88	1828	144	1224.4	108.3448	355.6007112	1524.003048	247.2559112	-299.603048	4603630
Bolboschoenus robustus	SCRO5	Graminoid	97	67	1616	300.8	1567.8	243.69456	406.4008128	889.001778	162.7062528	678.798222	4840000
Salix alba	SAAL2	Tree	98	188	1465	411.85	1246	339.55292	508.001016	2286.004572	168.448096	-1040.004572	5592970
Poa macrantha	POMA26	Graminoid	99	531	3383	955.6	2426	808.91792	508.001016	1016.002032	-300.916904	1409.997968	255006
Carex trisperma	CATR10	Graminoid	99	776	1381	851.9	1246	719.40408	812.8016256	1397.002794	93.3975456	-151.002794	776179
Aristida divaricata	ARDI5	Graminoid	99	208	618	231	519.8	183.4432	177.8003556	1143.002286	-5.6428444	-623.202286	950322
Salix brachycarpa	SABR	Shrub	99	279	1723	393.5	1531	323.7132	355.6007112	2286.004572	31.8875112	-755.004572	1434380
Penstemon glaber	PEGL3	Subshrub, Forb/herb	99	208	909	359.7	648.7	294.53704	355.6007112	609.6012192	61.0636712	39.0987808	1584610
Muhlenbergia uniflora	MUUN	Graminoid	99	703	1886	1060.6	1249	899.55392	889.001778	1524.003048	-10.552142	-275.003048	1740300
Ligustrum vulgare	LIVU	Shrub	99	347	2002	622.9	1284.7	521.73128	457.2009144	1270.00254	-64.5303656	14.69746	5413310
Baptisia tinctoria	BATI	Forb/herb	101	842	1936	1025	1242	868.824	889.001778	1524.003048	20.177778	-282.003048	619768
Kochia americana	KOAM		101	97	660	134	372	99.7128	127.000254	254.000508	27.287454	117.999492	961567
Geum vernum	GEVE	Forb/herb	101	873	1443	940	1195	795.452	762.001524	1397.002794	-33.450476	-202.002794	1152570
Magnolia virginiana	MAVI2	Tree, Shrub	101	964	1633	1009	1551	855.0128	1016.002032	2032.004064	160.989232	-481.004064	1698570
Pycreus flavescens	CYFL	Graminoid	101	441	1828	576	1455	481.2472	609.6012192	1397.002794	128.3540192	57.997206	5766280
Solanum lycopersicum	SOLYL	Forb/herb	101	214	2328	285	1453	230.056	1524.003048	2032.004064	1293.947048	-579.004064	6187920
Stipa kingii	PTKI	Graminoid	102	132	1166	506	813.75	420.8232	508.001016	1016.002032	87.177816	-202.252032	42481.60156
Balsamorhiza careyana	BACA3	Forb/herb	102	180	1886	201.1	1221.85	157.63352	152.4003048	508.001016	-5.2332152	713.848984	82906.79688
Wyethia amplexicaulis	WYAM	Forb/herb	102	280	1249	297.35	964.2	240.71652	304.8006096	508.001016	64.0840896	456.198984	638130
Bromus sitchensis	BRSI	Graminoid	102	130	3199	347	2490.8	283.5744	914.4018288	1524.003048	630.8274288	966.796952	1220470
Zizania aquatica	ZIAQ	Graminoid	102	536	1616	664	1322.4	557.2088	762.001524	1270.00254	204.792724	52.39746	5601190
Tetradymia spinosa	TESP2	Subshrub, Shrub	103	115	625	174.2	472.9	134.41344	203.2004064	355.6007112	68.7869664	117.2992888	1048530
Rhododendron tomentosum	LEPA11	Shrub	103	131	1632	142.8	1218.9	107.30896	254.000508	4572.009144	146.691548	-3353.109144	1416700
Acacia constricta	ACCO2	Tree, Shrub	105	171	606	204.4	496	160.48208	101.6002032	508.001016	-58.8818768	-12.001016	442128
Rhus microphylla	RHMI3	Tree, Shrub	105	234	844	245.2	576.8	195.70064	203.2004064	660.4013208	7.4997664	-83.6013208	491570
Arnica fulgens	ARFU3	Forb/herb	105	294	1718	334.6	935.8	272.87072	406.4008128	1524.003048	133.5300928	-588.203048	1763750
Lonicera tatarica	LOTA	Shrub	105	215	1656	318	1230.8	258.5416	812.8016256	1270.00254	554.2600256	-39.20254	4806530
Persicaria maculosa	POPE3	Forb/herb	105	184	2361	286	1437.8	230.9192	355.6007112	1524.003048	124.6815112	-86.203048	5761360
Peritoma platycarpa	CLPL	Forb/herb	106	198	742	224.5	549.5	177.8324	203.2004064	406.4008128	25.3680064	143.0991872	285307
Festuca thurberi	FETH	Graminoid	106	232	905	320	849	260.268	254.000508	609.6012192	-6.267492	239.3987808	815214
Stenotus armerioides	STARA	Subshrub, Forb/herb	106	170	456	208.75	436	164.237	304.8006096	508.001016	140.5636096	-72.001016	906578
Ulmus alata	ULAL	Tree	106	296	1616	956.5	1487	809.6948	1016.002032	1778.003556	206.307232	-291.003556	2857870
Spartina alterniflora	SPAL	Graminoid	106	523	2361	1073	1532	910.2576	1016.002032	2540.00508	105.744432	-1008.00508	6698280
Alnus incana subsp rugosa	ALINR	Tree, Shrub	106	689	1395	803.75	1246	677.841	533.4010668	1651.003302	-144.4399332	712.5989332	809378
Baccharis halimifolia	BAHA	Tree, Shrub	108	1020	1633	1059.8	1573	898.86336	914.4018288	1524.003048	15.5384688	48.996952	1101520
Salix polaris	SAPO	Subshrub, Shrub	108	148	3778	210.7	990.65	165.92024	101.6002032	990.6019812	-64.3200368	0.0480188	1242100
Bromus kalmii	BRKA2	Graminoid	108	442	1516	809.15	1240.55	682.50228	812.8016256	1397.002794	130.2993456	-156.452794	3528330
Agrimonia rostellata	AGRO3	Forb/herb	109	899	1494	959	1435.2	811.8528	889.001778	1270.00254	77.148978	165.19746	1448890
Quercus nigra	QUNI	Tree	109	622	1624	1006	1563.8	852.4232	889.001778	1778.003556	36.578578	-214.203556	3783860
Rhododendron canescens	RHCA7	Shrub	109	1018	1614	1124	1557	954.2808	812.8016256	1270.00254	-141.4791744	286.99746	4459640
Danthonia compressa	DACO	Graminoid	110	937	1991	1092.3	1395.25	926.91736	812.8016256	1397.002794	-114.1157344	-1.752794	501470
Ambrosia monogyra	HYMO	Subshrub, Shrub	111	63	621	201	533	157.5472	101.6002032	2032.004064	-55.9469968	-1499.004064	311208
Bothriochloa ischaemum	BOISI	Graminoid	112	180	1560	303.7	1291.8	246.19784	406.4008128	762.001524	160.2029728	529.798476	3055060
Albizia julibrissin	ALJU	Tree, Shrub	112	108	1568	444.3	1479.05	367.56376	762.001524	1524.003048	394.437764	-44.953048	4745020
Spartina patens	SPPA	Graminoid	112	761	1906	1024.5	1548.9	868.3924	914.4018288	1651.003302	46.0094288	-102.103302	5990960
Catalpa bignonioides	CABI8	Tree	112	125	1535	205.65	1394.65	161.56108	762.001524	1651.003302	600.440444	-256.353302	6095380
Artemisia tridentata subsp wyo	ARTRW8	Tree, Shrub	112	185	636	221.1	416.15	174.89752	203.2004064	508.001016	28.3028864	212.9495936	1613960
Salix sessilifolia	SASE3	Tree, Shrub	113	76	2402	176.4	1982	136.31248	508.001016	3048.006096	371.688536	-1066.006096	652762
Elaeagnus commutata	ELCO	Shrub	113	178	1269	262	559.2	210.2024	406.4008128	1143.002286	196.1984128	-583.802286	3234400
Berlandiera lyrata	BELY	Forb/herb	114	226	556	243.95	541.6	194.62164	304.8006096	812.8016256	110.1789696	-271.2016256	516660
Taxus canadensis	TACA7	Shrub	114	793	1246	944.4	1238.75	799.25008	304.8006096	1270.00254	-494.4494704	-31.25254	743805
Morella pensylvanica	MOPE6	Tree, Shrub	114	964	1251	1072	1236	909.3944	812.8016256	1651.003302	-96.5927744	-415.003302	1100570
Pinus resinosa	PIRE	Tree	114	664	1246	770.5	1231.35	649.1396	381.000762	1524.003048	-268.138838	-292.653048	1240480
Muhlenbergia wrightii	MUWR	Graminoid	115	212	757	315.8	660	256.64256	330.2006604	508.001016	73.5581004	151.998984	693264
Aralia spinosa	ARSP2	Tree, Shrub	115	369	1718	1020.2	1533.8	864.68064	889.001778	2032.004064	24.321138	-498.204064	2981460
Ilex glabra	ILGL	Shrub	116	1035	1641	1102	1596	935.2904	812.8016256	1524.003048	-122.4887744	71.996952	1265990
Acer grandidentatum	ACGR3	Tree, Shrub	116	212	868	290.75	701.25	235.0194	406.4008128	762.001524	171.3814128	-60.751524	1597050
Trifolium subterraneum	TRSU3	Forb/herb	116	314	2302	440.25	1721.75	364.0678	406.4008128	1143.002286	42.3330128	578.747714	2543320
Rhamnus caroliniana	FRCA13	Tree, Shrub	116	677	1599	975.25	1464.5	825.8798	406.4008128	1295.402591	-419.4789872	169.097409	2970040
Stachys palustris	STPA	Forb/herb	116	181	1940	314	1224	255.0888	355.6007112	1397.002794	100.5119112	-173.002794	6705380
Antennaria anaphaloides	ANAN2	Forb/herb	117	283	1282	357.6	705	292.72432	355.6007112	508.001016	62.8763912	196.998984	992884
Vernonia noveboracensis	VENO	Forb/herb	117	965	1688	1008.8	1362.8	854.84016	1016.002032	1524.003048	161.161872	-161.203048	1064520
Smilax bona-nox	SMBO2	Shrub, Vine	117	596	1599	816.2	1529.6	688.58784	508.001016	1524.003048	-180.586824	5.596952	2041600
Solidago sempervirens	SOSE	Forb/herb	118	868	1566	1073.7	1526	910.86184	889.001778	1524.003048	-21.860062	1.996952	1482830
Rorippa sessiliflora	ROSE	Forb/herb	118	507	1637	741.6	1446.9	624.19312	762.001524	1524.003048	137.808404	-77.103048	1821560
Tillandsia usneoides	TIUS	Forb/herb, Vine	118	399	1633	423.65	1553.75	349.73868	1016.002032	1905.00381	666.263352	-351.25381	2647000
Carex mariposana	CAMA13	Graminoid	119	273	1935	467	1370	387.1584	355.6007112	1524.003048	-31.5576888	-154.003048	196451
Poa sylvestris	POSY	Graminoid	119	750	1496	857	1432.3	723.8064	762.001524	1524.003048	38.195124	-91.703048	1246330
Lysimachia thyrsiflora	LYTH2	Forb/herb	119	184	3353	213	1950.3	167.9056	406.4008128	1397.002794	238.4952128	553.297206	4218100
Betula pendula	BEPE3	Tree	119	150	1845	215.9	1231	170.40888	762.001524	1397.002794	591.592644	-166.002794	4613350
Valeriana occidentalis	VAOC2	Forb/herb	120	235	1184	357.9	839.4	292.98328	355.6007112	609.6012192	62.6174312	229.7987808	913038
Rhododendron canadense	RHCA6	Shrub	120	847	1505	1057.75	1248.05	897.0938	889.001778	1270.00254	-8.092022	-21.95254	1377590
Juncus triglumis	JUTR4	Graminoid	120	141	2652	151.9	1562.85	115.16408	304.8006096	762.001524	189.6365296	800.848476	2395880
Pinus virginiana	PIVI2	Tree	121	726	1671	1009	1505	855.0128	812.8016256	1651.003302	-42.2111744	-146.003302	1434810
Rhododendron maximum	RHMA4	Tree, Shrub	121	948	1744	1010	1576	855.876	914.4018288	1524.003048	58.5258288	51.996952	2413610
Amelanchier laevis	AMLA	Tree, Shrub	121	832	1586	937	1253	792.8624	863.6017272	1524.003048	70.7393272	-271.003048	2447940
Carex atherodes	CAAT2	Graminoid	121	140	1103	268	699	215.3816	304.8006096	1524.003048	89.4190096	-825.003048	3794780
Carya illinoinensis	CAIL2	Tree	121	283	1599	349	1532	285.3008	711.2014224	2006.604013	425.9006224	-474.604013	5144360
Garrya wrightii	GAWR3	Shrub, Tree	122	253	618	284.45	606	229.58124	203.2004064	355.6007112	-26.3808336	250.3992888	236481
Poa leibergii	POLE	Graminoid	122	142	1271	205.25	930.4	161.2158	254.000508	1016.002032	92.784708	-85.602032	1063840
Kummerowia stipulacea	KUST	Forb/herb	122	733	1466	844.45	1195	712.97324	762.001524	1651.003302	49.028284	-456.003302	1676670
Vitis vulpina	VIVU	Vine	122	433	1609	847.3	1379.2	715.43336	812.8016256	1397.002794	97.3682656	-17.802794	3787880
Packera glabella	PAGL17	Forb/herb	123	834	1607	918.4	1543	776.80688	762.001524	1270.00254	-14.805356	272.99746	1737440
Muhlenbergia pungens	MUPU2	Graminoid	124	98	645	164.45	481.85	125.99724	203.2004064	508.001016	77.2031664	-26.151016	822308
Pinus radiata	PIRA2	Tree	124	233	1942	397.4	1408.9	327.07968	406.4008128	762.001524	79.3211328	646.898476	1251400
Rorippa sylvestris	ROSY	Forb/herb	124	353	1599	551.5	1246.85	460.0988	355.6007112	1397.002794	-104.4980888	-150.152794	6734100
Lomatium canbyi	LOCA4	Forb/herb	125	182	1331	209	661	164.4528	203.2004064	406.4008128	38.7476064	254.5991872	464897
Lupinus nootkatensis	LUNO	Forb/herb	125	221	3778	437.4	2334.6	361.60768	711.2014224	2032.004064	349.5937424	302.595936	598582
Rhododendron albiflorum	RHAL2	Shrub	125	365	2761	556	2545	463.9832	1498.602997	2540.00508	1034.619797	4.99492	658969
Carex bicknellii	CABI3	Graminoid	125	495	1270	748.8	1231	630.40816	355.6007112	1397.002794	-274.8074488	-166.002794	1579750
Smilax glauca	SMGL	Shrub, Vine	125	836	1641	1009.4	1506.6	855.35808	889.001778	1524.003048	33.643698	-17.403048	4435780
Quercus michauxii	QUMI	Tree	125	274	1691	967.2	1488.4	818.93104	1016.002032	1778.003556	197.070992	-289.603556	4592770
Rosa eglanteria	ROEG		125	214	2234	394.2	1749.2	324.31744	812.8016256	1143.002286	488.4841856	606.197714	4597580
Anisacanthus thurberi	ANTH2	Shrub	126	155	757	252	556	201.5704	203.2004064	355.6007112	1.6300064	200.3992888	136430
Corydalis flavula	COFL3	Forb/herb	126	905	1445	937.5	1376.75	793.294	812.8016256	1397.002794	19.5076256	-20.252794	1430360
Senecio hydrophiloides	SEHY	Forb/herb	126	240	1647	310	1149.5	251.636	304.8006096	609.6012192	53.1646096	539.8987808	1502010
Muhlenbergia sylvatica	MUSY	Graminoid	127	821	1370	946.7	1242	801.23544	711.2014224	1143.002286	-90.0340176	98.997714	1368460
Crataegus monogyna	CRMO3	Tree, Shrub	127	258	2002	460.7	1453.3	381.72024	609.6012192	1524.003048	227.8809792	-70.703048	4026430
Chionanthus virginicus	CHVI3	Tree, Shrub	127	941	1620	996.6	1494	844.30912	889.001778	1524.003048	44.692658	-30.003048	4069200
Agropyron desertorum	AGDE2	Graminoid	127	143	1249	267.4	907	214.86368	152.4003048	406.4008128	-62.4633752	500.5991872	4199820
Morella cerifera	MOCE2	Tree, Subshrub, Shrub	127	788	2441	1035	1592.1	877.456	863.6017272	1524.003048	-13.8542728	68.096952	7029560
Chrysolepis chrysophylla	CHCHC4	Tree	128	366	2400	743.2	2072.4	625.57424	863.6017272	3302.006604	238.0274872	-1229.606604	236059
Lathyrus polyphyllus	LAPO3	Vine, Forb/herb	128	526	2265	694.95	2001.6	583.92484	558.8011176	1524.003048	-25.1237224	477.596952	396001
Senna marilandica	SEMA11	Subshrub, Forb/herb	128	303	1546	700.95	1280	589.10404	508.001016	1524.003048	-81.103024	-244.003048	2591300
Carex diandra	CADI4	Graminoid	128	165	2230	215.05	1354.95	169.67516	355.6007112	1016.002032	185.9255512	338.947968	5269000
Packera tridenticulata	PATR7	Forb/herb, Subshrub	129	290	849	348	594	284.4376	558.8011176	1143.002286	274.3635176	-549.002286	379554
Penstemon venustus	PEVE2	Subshrub, Shrub, Forb/herb	129	283	1008	434.4	740	359.01808	228.6004572	1752.603505	-130.4176228	-1012.603505	382144
Rosa virginiana	ROVI2	Subshrub	129	930	1258	1029	1236	872.2768	889.001778	1397.002794	16.724978	-161.002794	703333
Lycopus asper	LYAS	Forb/herb	129	124	1053	192.2	868.2	149.95104	254.000508	914.4018288	104.049468	-46.2018288	4236630
Lupinus luteolus	LULU2	Forb/herb	130	324	1532	427	1313.5	352.6304	355.6007112	762.001524	2.9703112	551.498476	191553
Corydalis caseana	COCA15	Forb/herb	130	273	1327	506	1166	420.8232	304.8006096	2032.004064	-116.0225904	-866.004064	1027650
Carex amphibola	CAAM8	Graminoid	130	780	1754	925.45	1472.15	782.89244	711.2014224	1397.002794	-71.6910176	75.147206	1924990
Abies balsamea	ABBA	Tree	130	646	1505	815.6	1324.65	688.06992	330.2006604	1524.003048	-357.8692596	-199.353048	3115700
Picea rubens	PIRU	Tree	131	464	1899	988	1557	836.8856	711.2014224	1320.802642	-125.6841776	236.197358	1417890
Primula meadia	DOME	Forb/herb	131	383	1492	858	1445	724.6696	762.001524	1397.002794	37.331924	47.997206	2065650
Potamogeton praelongus	POPR5	Forb/herb	131	150	2654	219	1719	173.0848	304.8006096	1397.002794	131.7158096	321.997206	4809350
Cordylanthus ramosus	CORA5	Forb/herb	132	143	1008	224	539.05	177.4008	254.000508	508.001016	76.599708	31.048984	992804
Eurybia macrophylla	EUMA27	Forb/herb	132	656	1270	859.5	1244.35	725.9644	889.001778	1397.002794	163.037378	-152.652794	1415400
Ranunculus hyperboreus	RAHY2	Forb/herb	132	116	1380	140	1008.25	104.892	254.000508	1270.00254	149.108508	-261.75254	2520860
Metrosideros polymorpha	MEPO5	Tree, Shrub	133	566	4283	739.2	3327	622.12144	508.001016	11430.02286	-114.120424	-8103.02286	14322.2998
Geranium oreganum	GEOR2	Forb/herb	133	188	1615	294.4	1402.4	238.17008	1397.002794	3175.00635	1158.832714	-1772.60635	1122270
Quercus falcata	QUFA	Tree	133	998	1599	1009	1466	855.0128	1016.002032	2032.004064	160.989232	-566.004064	1319820
Cabomba caroliniana	CACA	Forb/herb	133	347	2400	965	1610.6	817.032	1016.002032	1524.003048	198.970032	86.596952	5696670
Hilaria mutica	PLMU3	Graminoid	134	169	631	251	481.4	200.7072	127.000254	330.2006604	-73.706946	151.1993396	684907
Carex squarrosa	CASQ2	Graminoid	134	903	1473	932.9	1382.6	789.32328	863.6017272	1397.002794	74.2784472	-14.402794	1244640
Vitis aestivalis	VIAE	Vine	134	293	1936	980.85	1530.05	830.71372	762.001524	1397.002794	-68.712196	133.047206	4459420
Pyrus communis	PYCO	Tree	134	125	1616	204	1420.35	160.1368	889.001778	1397.002794	728.864978	23.347206	6136170
Salix sericea	SASE	Tree, Shrub	135	897	1754	1029.2	1243	872.44944	812.8016256	1397.002794	-59.6478144	-154.002794	1185990
Oenothera fruticosa	OEFR	Forb/herb	135	726	1633	1003	1495.5	849.8336	812.8016256	1574.80315	-37.0319744	-79.30315	1884760
Agrimonia striata	AGST	Forb/herb	135	231	1243	371.8	1224	304.98176	203.2004064	1143.002286	-101.7813536	80.997714	3380040
Epilobium leptophyllum	EPLE2	Forb/herb	135	209	1393	333	1242.3	271.4896	381.000762	1270.00254	109.511162	-27.70254	4901660
Ratibida tagetes	RATA	Forb/herb	136	226	733	294.25	595.5	238.0406	228.6004572	889.001778	-9.4401428	-293.501778	750605
Melica spectabilis	MESP	Graminoid	136	270	1531	373.75	1219.5	306.665	304.8006096	762.001524	-1.8643904	457.498476	1400680
Hypericum prolificum	HYPR	Shrub, Subshrub	136	726	1494	959.25	1424.25	812.0686	762.001524	1397.002794	-50.067076	27.247206	1522700
Iliamna rivularis	ILRI	Subshrub, Forb/herb	136	240	2201	297.25	1750.5	240.6302	406.4008128	1397.002794	165.7706128	353.497206	1917820
Rhododendron lapponicum	RHLA2	Shrub	136	142	1505	150	1041.75	113.524	254.000508	1270.00254	140.476508	-228.25254	1940410
Juncus nodosus	JUNO2	Graminoid	136	58	1324	163.25	1204	124.9614	889.001778	1270.00254	764.040378	-66.00254	5769840
Gaylussacia frondosa	GAFR2	Shrub	137	1009	1664	1055.6	1358.8	895.23792	812.8016256	1524.003048	-82.4362944	-165.203048	720262
Paspalum laeve	PALA10	Graminoid	137	741	1641	961	1427.4	813.5792	965.2019304	1498.602997	151.6227304	-71.202997	2028340
Quercus coccinea	QUCO2	Tree	137	847	1691	947	1419	801.4944	762.001524	1397.002794	-39.492876	21.997206	2787340
Botrychium lanceolatum	BOLA	Forb/herb	137	301	3197	452	2363.6	374.2104	812.8016256	1524.003048	438.5912256	839.596952	4655680
Penstemon confertus	PECO6	Subshrub, Forb/herb	138	215	2582	360.7	1213.5	295.40024	381.000762	1651.003302	85.600522	-437.503302	1549660
Hibiscus laevis	HILA2	Forb/herb	138	622	1639	916.25	1503.1	774.951	812.8016256	1524.003048	37.8506256	-20.903048	3865910
Botrychium lunaria	BOLU	Forb/herb	138	203	3778	243.2	2326.9	193.97424	355.6007112	1397.002794	161.6264712	929.897206	5031170
Eleocharis ovata	ELOV	Graminoid	138	183	2490	366.25	1502.2	300.191	812.8016256	1524.003048	512.6106256	-21.803048	7357220
Canadanthus modestus	CAMO32	Forb/herb	139	283	2908	423	2478	349.1776	406.4008128	1016.002032	57.2232128	1461.997968	618872
Chasmanthium laxum	CHLA6	Graminoid	139	941	1641	1025	1592.7	868.824	889.001778	1524.003048	20.177778	68.696952	1714150
Chamaecyparis thyoides	CHTH2	Tree	139	349	1633	1111.6	1590.1	943.57712	1016.002032	1778.003556	72.424912	-187.903556	3133880
Vicia cracca	VICR	Vine, Forb/herb	139	280	1844	315	1236.7	255.952	812.8016256	1524.003048	556.8496256	-287.303048	6584370
Carex sparganioides	CASP3	Graminoid	141	594	1496	837	1233	706.5424	762.001524	1397.002794	55.459124	-164.002794	1753310
Quercus imbricaria	QUIM	Tree	141	726	1416	917	1205	775.5984	609.6012192	1219.202438	-165.9971808	-14.202438	2822970
Vinca minor	VIMI2	Vine, Forb/herb	141	409	1940	658	1248	552.0296	762.001524	1524.003048	209.971924	-276.003048	6037190
Ehrharta calycina	EHCA	Graminoid	142	186	1159	289	978.45	233.5088	609.6012192	2032.004064	376.0924192	-1053.554064	112405
Deschampsia flexuosa	DEFL	Graminoid	142	776	1728	961.45	1454	813.96764	812.8016256	1397.002794	-1.1660144	56.997206	1219870
Stellaria umbellata	STUM	Forb/herb	142	154	1966	237.25	1338	188.8382	254.000508	508.001016	65.162308	829.998984	2991960
Stachys tenuifolia	STTE	Forb/herb	143	728	1492	879.7	1224	743.40104	711.2014224	1397.002794	-32.1996176	-173.002794	1615540
Panicum scoparium	DISC3	Graminoid	143	645	1641	1008.1	1531.6	854.23592	762.001524	1397.002794	-92.234396	134.597206	1875900
Callicarpa americana	CAAM2	Shrub	143	817	1669	833	1589.6	703.0896	889.001778	1524.003048	185.912178	65.596952	2677800
Eleocharis compressa	ELCO2	Graminoid	143	437	1532	545	1120.3	454.488	609.6012192	1524.003048	155.1132192	-403.703048	3317180
Lonicera maackii	LOMA6	Shrub	143	623	1430	833.4	1237.9	703.43488	635.00127	1524.003048	-68.43361	-286.103048	4517260
Tragopogon pratensis	TRPR		143	211	2051	346.5	1243	283.1428	355.6007112	1397.002794	72.4579112	-154.002794	4631250
Geranium erianthum	GEER2	Forb/herb	144	249	3778	384.45	1823	315.90124	508.001016	7010.414021	192.099776	-5187.414021	1801540
Juncus biglumis	JUBI2	Graminoid	144	114	2127	117.05	1038.85	85.08156	304.8006096	508.001016	219.7190496	530.848984	2104040
Helianthus nuttallii	HENU	Forb/herb	144	113	1273	180	700.95	139.42	304.8006096	508.001016	165.3806096	192.948984	3109680
Fendlera rupicola	FERU	Shrub	145	219	606	243.6	560.8	194.31952	254.000508	889.001778	59.680988	-328.201778	616515
Solidago uliginosa	SOULU	Forb/herb	145	707	1326	984	1243	833.4328	914.4018288	1397.002794	80.9690288	-154.002794	805676
Rosa setigera	ROSE2	Vine, Subshrub	145	861	1494	925	1378.6	782.504	508.001016	1524.003048	-274.502984	-145.403048	1645140
Salix caroliniana	SACA5	Tree	145	389	1543	893	1316.6	754.8816	762.001524	1524.003048	7.119924	-207.403048	2586300
Salix discolor	SADI	Tree, Shrub	145	302	1246	498.4	1233.8	414.26288	508.001016	1270.00254	93.738136	-36.20254	2605520
Potamogeton robbinsii	PORO2	Forb/herb	145	319	2654	499	1272	414.7808	406.4008128	1397.002794	-8.3799872	-125.002794	4436720
Picea mariana	PIMA	Tree	145	165	1505	223	1242	176.5376	127.000254	1524.003048	-49.537346	-282.003048	4767600
Picea breweriana	PIBR	Tree	146	726	1935	812	1658.5	684.9624	533.4010668	2794.005588	-151.5613332	-1135.505588	307880
Diervilla lonicera	DILO	Shrub	146	720	1505	791.75	1241.5	667.4826	812.8016256	1270.00254	145.3190256	-28.50254	1086180
Lonicera utahensis	LOUT2	Shrub	146	186	2362	432.75	1608	357.5938	609.6012192	1524.003048	252.0074192	83.996952	1182840
Betula nigra	BENI	Tree	146	704	1535	962	1444.5	814.4424	762.001524	2032.004064	-52.440876	-587.504064	2395870
Ilex decidua	ILDE	Tree, Shrub	146	732	1662	949.5	1539	803.6524	762.001524	1524.003048	-41.650876	14.996952	2406420
Aesculus pavia	AEPA	Tree, Shrub	146	622	1728	838	1556.5	707.4056	914.4018288	1651.003302	206.9962288	-94.503302	4006170
Penstemon wilcoxii	PEWI	Subshrub, Forb/herb	147	238	1078	421.8	846.8	348.14176	406.4008128	609.6012192	58.2590528	237.1987808	416367
Physocarpus malvaceus	PHMA5	Shrub	147	232	2242	343.6	776.7	280.63952	431.8008636	1016.002032	151.1613436	-239.302032	871889
Rubus hispidus	RUHI	Subshrub	147	813	1573	963.4	1271.9	815.65088	762.001524	1778.003556	-53.649356	-506.103556	1464620
Salix drummondiana	SADR	Shrub	147	273	898	317.2	763	257.85104	406.4008128	1016.002032	148.5497728	-253.002032	1474550
Betula populifolia	BEPO	Tree	147	622	1264	947.6	1240.2	802.01232	914.4018288	1651.003302	112.3895088	-410.803302	3707580
Melia azedarach	MEAZ	Tree, Shrub	147	105	1634	270.6	1523.2	217.62592	508.001016	1524.003048	290.375096	-0.803048	4307810
Sporobolus flexuosus	SPFL2	Graminoid	148	98	632	129	435.4	95.3968	127.000254	457.2009144	31.603454	-21.8009144	1257330
Carex gracillima	CAGR2	Graminoid	149	805	1418	895.8	1246	757.29856	914.4018288	1397.002794	157.1032688	-151.002794	1341920
Stipa spartea	HESP11	Graminoid	149	298	1100	454.6	987	376.45472	457.2009144	1143.002286	80.7461944	-156.002286	1574750
Oryzopsis micrantha	PIMI7		149	98	1208	198.6	632	155.47552	254.000508	711.2014224	98.524988	-79.2014224	2495950
Calamovilfa longifolia	CALO	Graminoid	149	100	971	333.8	861.2	272.18016	304.8006096	558.8011176	32.6204496	302.3988824	2687890
Salix hastata	SAHA	Shrub	150	135	804	146.35	535	110.37332	177.8003556	2286.004572	67.4270356	-1751.004572	972977
Campanula aparinoides	CAAP2	Forb/herb	150	481	1246	680.35	1234	571.32212	508.001016	1524.003048	-63.321104	-290.003048	2097320
Iris tenax	IRTE	Forb/herb	151	283	2588	1029	2299.5	872.2768	406.4008128	1524.003048	-465.8759872	775.496952	355617
Eragrostis lehmanniana	ERLE	Graminoid	151	69	656	164	527	125.6088	254.000508	762.001524	128.391708	-235.001524	1271520
Scirpus georgianus	SCGE2	Graminoid	151	703	1477	882	1433.5	745.3864	889.001778	1397.002794	143.615378	36.497206	1551310
Vaccinium arboreum	VAAR	Tree, Shrub	151	731	1691	972	1599	823.0744	889.001778	1524.003048	65.927378	74.996952	2036220
Thuja occidentalis	THOC2	Tree	151	513	1445	783	1233.5	659.9296	889.001778	1397.002794	229.072178	-163.502794	3066530
Potamogeton zosteriformis	POZO	Forb/herb	151	184	2156	244	1314	194.6648	304.8006096	1397.002794	110.1358096	-83.002794	4997900
Juncus canadensis	JUCA3	Graminoid	151	499	2564	794	1808.5	669.4248	711.2014224	1524.003048	41.7766224	284.496952	5431280
Prunus pensylvanica	PRPE2	Tree, Shrub	152	349	1728	454.05	1352.15	375.97996	406.4008128	2032.004064	30.4208528	-679.854064	4013810
Desmodium perplexum	DEPE80	Forb/herb	153	835	1599	906	1399.8	766.1032	508.001016	1524.003048	-258.102184	-124.203048	1699450
Lonicera sempervirens	LOSE	Vine	153	556	1599	985	1471.2	834.296	558.8011176	1524.003048	-275.4948824	-52.803048	3162040
Lupinus sulphureus	LUSU5	Forb/herb	154	183	1571	214	1322.3	168.7688	609.6012192	1524.003048	440.8324192	-201.703048	412290
Angelica arguta	ANAR3	Forb/herb	154	240	2761	455.6	2160.25	377.31792	304.8006096	508.001016	-72.5173104	1652.248984	779217
Sequoiadendron giganteum	SEGI2	Tree	154	214	1493	415.75	1234	342.9194	889.001778	1397.002794	546.082378	-163.002794	3359150
Festuca arizonica	FEAR2	Graminoid	155	260	838	327.2	700.7	266.48304	254.000508	406.4008128	-12.482532	294.2991872	461242
Antennaria corymbosa	ANCO	Forb/herb	155	283	1863	317.9	1151	258.45528	457.2009144	1524.003048	198.7456344	-373.003048	1323650
Populus grandidentata	POGR4	Tree	155	520	1367	818.8	1233.9	690.83216	508.001016	1778.003556	-182.831144	-544.103556	1404930
Calamagrostis rubescens	CARU	Graminoid	155	234	1966	380.2	1687	312.23264	406.4008128	660.4013208	94.1681728	1026.598679	1583480
Crepis modocensis	CRMO4	Forb/herb	156	183	1378	230.75	1011	183.2274	254.000508	508.001016	70.773108	502.998984	1166440
Oenothera flava	OEFL	Forb/herb	156	230	1327	284	675	229.1928	254.000508	457.2009144	24.807708	217.7990856	1385090
Carex molesta	CAMO11	Graminoid	156	431	1393	669.25	1088.75	561.7406	609.6012192	1397.002794	47.8606192	-308.252794	2077780
Olneya tesota	OLTE	Tree, Shrub	157	54	430	70	334.4	44.468	76.2001524	508.001016	31.7321524	-173.601016	96941.39844
Arctous alpina	ARAL2	Shrub	158	131	2127	150	1396.8	113.524	304.8006096	5003.810008	191.2766096	-3607.010008	1725450
Carex atlantica	CAAT4	Graminoid	158	844	1754	1024.4	1504	868.30608	1016.002032	1397.002794	147.695952	106.997206	2004810
Carex grayi	CAGR5	Graminoid	158	715	1608	903	1394.05	763.5136	914.4018288	1397.002794	150.8882288	-2.952794	2321880
Galium obtusum	GAOB	Forb/herb	158	580	1599	772.1	1456.2	650.52072	762.001524	1397.002794	111.480804	59.197206	2565380
Carex viridula	CAVI5	Graminoid	158	185	2882	294.85	2307.55	238.55852	203.2004064	1016.002032	-35.3581136	1291.547968	5594320
Itea virginica	ITVI	Shrub	159	964	1637	1035	1605.9	877.456	762.001524	1524.003048	-115.454476	81.896952	1426320
Agrimonia parviflora	AGPA6	Forb/herb	159	597	1873	712.4	1224.9	598.98768	609.6012192	1270.00254	10.6135392	-45.10254	1555770
Quercus bicolor	QUBI	Tree	159	647	1282	882.6	1233	745.90432	914.4018288	1219.202438	168.4975088	13.797562	1923070
Prunus angustifolia	PRAN3	Tree, Shrub	159	406	1599	533	1467.7	444.1296	457.2009144	1143.002286	13.0713144	324.697714	2900350
Viburnum opulus	VIOP	Tree, Shrub	159	357	1940	729.6	1246	613.83472	762.001524	1270.00254	148.166804	-24.00254	3984370
Coreopsis lanceolata	COLA5	Forb/herb	159	191	1999	447.2	1559.9	370.06704	762.001524	1524.003048	391.934484	35.896952	5975190
Spartina gracilis	SPGR	Graminoid	160	123	1464	180	490	139.42	304.8006096	762.001524	165.3806096	-272.001524	2384830
Spiraea tomentosa	SPTO2	Shrub	160	726	1657	942.55	1236.05	797.65316	762.001524	1524.003048	-35.651636	-287.953048	3724070
Ammophila arenaria	AMAR4	Graminoid	160	229	2490	318	2395	258.5416	762.001524	1524.003048	503.459924	870.996952	4038990
Acer glabrum	ACGL	Tree, Shrub	161	212	2814	366	2182	299.9752	228.6004572	1524.003048	-71.3747428	657.996952	622179
Ceanothus sanguineus	CESA	Shrub	161	283	2265	445	2006	368.168	330.2006604	889.001778	-37.9673396	1116.998222	1074050
Poa nervosa	PONE2	Graminoid	161	271	2302	393	2074	323.2816	304.8006096	762.001524	-18.4809904	1311.998476	1571930
Silphium perfoliatum	SIPE2	Forb/herb	161	588	1449	841	1243	709.9952	406.4008128	1295.402591	-303.5943872	-52.402591	1841970
Nemophila maculata	NEMA	Forb/herb	162	169	1400	460	1299	381.116	355.6007112	609.6012192	-25.5152888	689.3987808	145519
Juglans major	JUMA	Tree	162	120	618	270.05	560.75	217.15116	635.00127	2032.004064	417.85011	-1471.254064	580819
Decodon verticillatus	DEVE	Subshrub, Shrub	162	745	1628	904.55	1394.5	764.85156	762.001524	1524.003048	-2.850036	-129.503048	2079300
Osmorhiza depauperata	OSDE	Forb/herb	162	242	2362	349.5	790.5	285.7324	355.6007112	1397.002794	69.8683112	-606.502794	4675830
Utricularia minor	UTMI	Forb/herb	162	153	2836	247.7	2076.05	197.85864	254.000508	1524.003048	56.141868	552.046952	6078630
Eriophorum virginicum	ERVI8	Graminoid	163	403	1598	929.7	1245.9	786.56104	889.001778	1270.00254	102.440738	-24.10254	1440780
Camassia scilloides	CASC5	Forb/herb	163	726	1492	914	1425.7	773.0088	762.001524	1397.002794	-11.007276	28.697206	1736190
Rosa palustris	ROPA	Subshrub	163	750	1499	906.9	1412.6	766.88008	889.001778	1270.00254	122.121698	142.59746	1951680
Viburnum lentago	VILE	Tree, Shrub	163	437	1494	759.6	1236	639.73072	965.2019304	1524.003048	325.4712104	-288.003048	3090640
Andropogon hallii	ANHA	Graminoid	164	124	844	331.3	712.15	270.02216	254.000508	812.8016256	-16.021652	-100.6516256	1698230
Glyceria canadensis	GLCA	Graminoid	164	547	2307	1037.15	1276	879.31188	508.001016	1270.00254	-371.310864	5.99746	2466450
Dodonaea viscosa	DOVI	Tree, Shrub	164	208	2930	270.05	2879	217.15116	203.2004064	812.8016256	-13.9507536	2066.198374	3164840
Rubus idaeus subsp strigosus	RUIDS2	Subshrub	164	159	1862	364.2	1232.85	298.42144	254.000508	2641.605283	-44.420932	978.849492	4468800
Comptonia peregrina	COPE80	Subshrub, Shrub	165	730	1537	832	1242	702.2264	762.001524	1524.003048	59.775124	-282.003048	1089160
Lespedeza hirta	LEHI2	Forb/herb	165	928	1600	1026.2	1441.4	869.85984	762.001524	1524.003048	-107.858316	-82.603048	1886570
Picea glauca	PIGL	Tree	165	148	1615	209.4	1195	164.79808	177.8003556	1270.00254	13.0022756	-75.00254	5408120
Populus alba	POAL7	Tree	165	183	2400	268.8	1429.4	216.07216	609.6012192	1397.002794	393.5290592	32.397206	6659180
Mimulus alatus	MIAL2	Forb/herb	166	850	1450	932.75	1230	789.1938	609.6012192	1524.003048	-179.5925808	-294.003048	1195570
Salix prolixa	SAPR3	Tree, Shrub	166	179	1779	229.5	1205	182.1484	406.4008128	2184.404369	224.2524128	-979.404369	1497490
Dryopteris cristata	DRCR4	Forb/herb	166	685	1453	968.5	1243	820.0532	381.000762	1397.002794	-439.052438	-154.002794	2035690
Eragrostis trichodes	ERTR3	Graminoid	166	243	1202	369.25	963.5	302.7806	355.6007112	889.001778	52.8201112	74.498222	2332870
Ribes triste	RITR	Shrub	166	148	2487	212.25	1246	167.2582	228.6004572	1524.003048	61.3422572	-278.003048	2775930
Eucalyptus camaldulensis	EUCA2	Tree	167	146	1231	270	701	217.108	508.001016	2540.00508	290.893016	-1839.00508	419841
Prosopis pubescens	PRPU	Tree, Shrub	167	54	657	63	427	38.4256	152.4003048	381.000762	113.9747048	45.999238	599682
Viburnum dentatum	VIDED4	Tree, Shrub	168	855	1936	964	1534.85	816.1688	812.8016256	2540.00508	-3.3671744	-1005.15508	2573190
Trifolium fragiferum	TRFR2	Forb/herb	168	139	2264	218.45	1160	172.61004	508.001016	1498.602997	335.390976	-338.602997	4108320
Acer platanoides	ACPL	Tree	168	200	1830	517.9	1232.65	431.09528	812.8016256	1270.00254	381.7063456	-37.35254	4581400
Salix lucida	SALU	Tree, Shrub	168	296	1986	362	1239.25	296.5224	762.001524	1524.003048	465.479124	-284.753048	5274910
Rubus odoratus	RUOD	Subshrub	169	738	1873	912.4	1385	771.62768	889.001778	1397.002794	117.374098	-12.002794	890883
Helianthella uniflora	HEUN	Forb/herb	169	183	2085	312	930.6	253.3624	254.000508	889.001778	0.638108	41.598222	991917
Panicum latifolium	DILA8	Graminoid	169	263	1462	893.4	1237	755.22688	508.001016	1524.003048	-247.225864	-287.003048	2637170
Catalpa speciosa	CASP8	Tree	169	215	1404	444	1232	367.3048	508.001016	2032.004064	140.696216	-800.004064	5344840
Sphaeralcea munroana	SPMU2	Subshrub, Forb/herb	170	174	1379	200	512.85	156.684	203.2004064	406.4008128	46.5164064	106.4491872	794160
Bromus briziformis	BRBR5	Graminoid	170	201	1352	295.25	1076	238.9038	304.8006096	1143.002286	65.8968096	-67.002286	2459040
Boechera holboellii	ARHO2	Forb/herb	170	130	1740	232.05	1014.6	184.34956	355.6007112	1524.003048	171.2511512	-509.403048	4463810
Acer spicatum	ACSP2	Tree, Shrub	171	689	1899	867	1403	732.4384	762.001524	1778.003556	29.563124	-375.003556	1125840
Carex normalis	CANO	Graminoid	171	731	1586	897.5	1246.5	758.766	812.8016256	1397.002794	54.0356256	-150.502794	1664790
Eriophorum gracile	ERGR8	Graminoid	171	184	2298	342.5	1771	279.69	609.6012192	1397.002794	329.9112192	373.997206	4710140
Populus angustifolia	POAN3	Tree	172	196	898	224	657	177.4008	508.001016	889.001778	330.600216	-232.001778	1610790
Juncus confusus	JUCO2	Graminoid	172	235	1886	331.95	1249	270.58324	254.000508	762.001524	-16.582732	486.998476	1942540
Ampelopsis cordata	AMCO2	Vine	172	613	1633	741.95	1407.55	624.49524	812.8016256	1524.003048	188.3063856	-116.453048	2153770
Salix commutata	SACO2	Shrub	172	207	3353	385	2547.25	316.376	508.001016	5080.01016	191.625016	-2532.76016	2324880
Dalea formosa	DAFO	Subshrub, Shrub	173	149	667	246.2	534.8	196.56384	304.8006096	508.001016	108.2367696	26.798984	631130
Pseudotsuga macrocarpa	PSMA	Tree	173	103	788	348	761	284.4376	304.8006096	1016.002032	20.3630096	-255.002032	661301
Solidago flexicaulis	SOFL2	Forb/herb	173	588	1430	854.4	1246	721.56208	508.001016	1397.002794	-213.561064	-151.002794	1864800
Helenium flexuosum	HEFL	Forb/herb	173	842	1641	1010	1514.6	855.876	508.001016	1524.003048	-347.874984	-9.403048	2040560
Boltonia asteroides	BOAS	Forb/herb	173	310	2419	476	1435.4	394.9272	558.8011176	1397.002794	163.8739176	38.397206	5646150
Clarkia pulchella	CLPU	Forb/herb	174	208	1256	289	884.35	233.5088	254.000508	508.001016	20.491708	376.348984	1499150
Liatris pycnostachya	LIPY	Forb/herb	174	677	1641	873.1	1479.85	737.70392	406.4008128	762.001524	-331.3031072	717.848476	1971500
Juglans cinerea	JUCI	Tree	174	704	2302	811.8	1426.7	684.78976	635.00127	2032.004064	-49.78849	-605.304064	3257190
Carex geyeri	CAGE2	Graminoid	176	234	2487	370.75	1465	304.0754	304.8006096	508.001016	0.7252096	956.998984	1332220
Arctophila fulva	ARFU2	Graminoid	177	114	2339	123.8	1051	90.90816	203.2004064	406.4008128	112.2922464	644.5991872	1331320
Calochortus macrocarpus	CAMA5	Forb/herb	178	181	1966	215	728.75	169.632	177.8003556	406.4008128	8.1683556	322.3491872	494773
Thelypteris noveboracensis	THNO	Forb/herb	178	982	1900	1025	1495.5	868.824	762.001524	1524.003048	-106.822476	-28.503048	3218820
Damasonium californicum	DACA12	Forb/herb	179	258	1356	290	966.7	234.372	304.8006096	457.2009144	70.4286096	509.4990856	303886
Carex rostrata	CARO6	Graminoid	179	212	2955	301.4	1332.4	244.21248	254.000508	1016.002032	9.788028	316.397968	5892080
Castilleja coccinea	CACO17	Forb/herb	180	776	2492	903	1236	763.5136	635.00127	1397.002794	-128.51233	-161.002794	3214310
Eutrochium maculatum	EUMAM		180	241	1899	393	1246	323.2816	889.001778	1270.00254	565.720178	-24.00254	4962290
Trifolium incarnatum	TRIN3	Forb/herb	180	76	1911	346.65	1633.3	283.27228	812.8016256	1651.003302	529.5293456	-17.703302	7195950
Panicum clandestinum	DICL	Graminoid	181	750	1570	935	1298	791.136	812.8016256	1651.003302	21.6656256	-353.003302	1780620
Leptochloa dubia	LEDU	Graminoid	181	164	1246	266	1029	213.6552	304.8006096	609.6012192	91.1454096	419.3987808	4266300
Castanea dentata	CADE12	Tree	181	365	2795	847	1462	715.1744	889.001778	1524.003048	173.827378	-62.003048	7105370
Digitaria californica	DICA8	Graminoid	182	76	817	175.25	606	135.3198	127.000254	355.6007112	-8.319546	250.3992888	987003
Heteropogon contortus	HECO10	Graminoid	182	77	2759	129.05	1610.2	95.43996	127.000254	355.6007112	31.560294	1254.599289	1903940
Picea sitchensis	PISI	Tree	182	531	3177	749.15	2661.25	630.71028	558.8011176	5715.01143	-71.9091624	-3053.76143	2580920
Arnica longifolia	ARLO6	Forb/herb	183	143	2423	334	1427	272.3528	406.4008128	1524.003048	134.0480128	-97.003048	1486800
Festuca subulata	FESU	Graminoid	183	240	3199	488	2362	405.2856	254.000508	812.8016256	-151.285092	1549.198374	1746040
Mikania scandens	MISC	Vine, Forb/herb	183	853	1630	1009	1515.2	855.0128	762.001524	1524.003048	-93.011276	-8.803048	2226440
Aronia melanocarpa	PHME13	Shrub	183	186	2066	906.4	1608.1	766.44848	609.6012192	2032.004064	-156.8472608	-423.904064	3794500
Helianthus grosseserratus	HEGR4	Forb/herb	183	497	1446	686	1224	576.1992	508.001016	1016.002032	-68.198184	207.997968	4028900
Rubus laciniatus	RULA	Vine, Subshrub	183	237	3287	507.4	2155.8	422.03168	812.8016256	1143.002286	390.7699456	1012.797714	4245870
Calamagrostis stricta	CASTS5	Graminoid	183	116	2855	167.5	1140.8	128.63	609.6012192	1524.003048	480.9712192	-383.203048	6085860
Penstemon angustifolius	PEAN4	Subshrub, Forb/herb	184	164	627	214	533.2	168.7688	228.6004572	889.001778	59.8316572	-355.801778	1313510
Crepis runcinata	CRRU3	Forb/herb	184	82	974	180	635.4	139.42	457.2009144	812.8016256	317.7809144	-177.4016256	2810660
Picea engelmannii	PIEN	Tree	184	289	2487	396.15	1812	326.00068	533.4010668	4064.008128	207.4003868	-2252.008128	4145130
Carex comosa	CACO8	Graminoid	184	329	1607	586	1413.25	489.8792	355.6007112	1397.002794	-134.2784888	16.247206	6256170
Clintonia borealis	CLBO3	Forb/herb	185	669	1728	807.8	1361.6	681.33696	812.8016256	1397.002794	131.4646656	-35.402794	1235980
Ruellia strepens	RUST2	Forb/herb	185	726	1479	867	1395	732.4384	1016.002032	1524.003048	283.563632	-129.003048	1250230
Digitalis purpurea	DIPU	Forb/herb	185	349	3271	567.8	2426	474.16896	1016.002032	1524.003048	541.833072	901.996952	4744450
Muhlenbergia mexicana	MUME2	Graminoid	185	124	2201	456.6	1466.2	378.18112	508.001016	1270.00254	129.819896	196.19746	6070060
Pennisetum glaucum	PEGL2	Graminoid	185	76	3362	238.2	1235.4	189.65824	762.001524	1270.00254	572.343284	-34.60254	7101400
Larix laricina	LALA	Tree	186	287	1594	312.75	1235.25	254.0098	177.8003556	1397.002794	-76.2094444	-161.752794	2780720
Physocarpus opulifolius	PHOP	Shrub	186	429	1801	741.5	1405.5	624.1068	889.001778	1524.003048	264.894978	-118.503048	3575350
Bolboschoenus fluviatilis	SCFL11	Graminoid	186	184	1986	366.5	1224	300.4068	457.2009144	1524.003048	156.7941144	-300.003048	5631010
Juniperus monosperma	JUMO	Tree, Shrub	187	104	637	258.6	528.9	207.26752	203.2004064	660.4013208	-4.0671136	-131.5013208	859434
Betula lenta	BELE	Tree	187	847	1592	998.4	1303	845.86288	736.6014732	2032.004064	-109.2614068	-729.004064	986504
Carex debilis	CADE5	Graminoid	187	946	1754	1035	1505	877.456	914.4018288	1397.002794	36.9458288	107.997206	1479050
Carex bushii	CABU5	Graminoid	187	703	1424	767.8	1228.2	646.80896	914.4018288	1524.003048	267.5928688	-295.803048	1588240
Olsynium douglasii	OLDOD	Forb/herb	188	186	2265	305.7	1367.95	247.92424	355.6007112	508.001016	107.6764712	859.948984	535734
Robinia neomexicana	RONE	Tree, Shrub	188	163	636	296.05	606	239.59436	228.6004572	889.001778	-10.9939028	-283.001778	867707
Carex raynoldsii	CARA6	Graminoid	188	273	2362	394.45	1270.45	324.53324	762.001524	1524.003048	437.468284	-253.553048	1562740
Carex simulata	CASI2	Graminoid	188	228	1445	325.85	1391.6	265.31772	203.2004064	609.6012192	-62.1173136	781.9987808	2212130
Sorbus sitchensis	SOSIG	Tree, Shrub	188	435	2761	711.2	2561.3	597.95184	508.001016	1016.002032	-89.950824	1545.297968	3183780
Alisma plantago-aquatica	ALPL	Forb/herb	188	122	2230	310.7	1234.25	252.24024	508.001016	1651.003302	255.760776	-416.753302	4566680
Ilex opaca	ILOP	Tree, Shrub	188	622	1862	980.05	1559.3	830.02316	1016.002032	2032.004064	185.978872	-472.704064	5560920
Echinacea purpurea	ECPU	Forb/herb	189	426	1507	911.2	1426.2	770.59184	355.6007112	1016.002032	-414.9911288	410.197968	3299710
Poa leptocoma	POLE2	Graminoid	189	143	3108	289.2	2065	233.68144	457.2009144	1219.202438	223.5194744	845.797562	3330380
Equisetum sylvaticum	EQSY	Forb/herb	190	165	1577	276.75	1224.55	222.9346	508.001016	2540.00508	285.066416	-1315.45508	2974510
Calliandra eriophylla	CAER	Subshrub, Shrub	191	69	1020	69	498	43.6048	50.8001016	254.000508	7.1953016	243.999492	459327
Trifolium macrocephalum	TRMA3	Forb/herb	191	176	2242	253.5	900.5	202.8652	254.000508	508.001016	51.135308	392.498984	736807
Abies grandis	ABGR	Tree	191	283	2693	636.5	1947	533.4708	279.4005588	2540.00508	-254.0702412	-593.00508	1631050
Muhlenbergia racemosa	MURA	Graminoid	191	234	1236	311	966.5	252.4992	254.000508	889.001778	1.501308	77.498222	4017510
Alisma subcordatum	ALSU	Forb/herb	191	374	1599	667	1244.5	559.7984	889.001778	1524.003048	329.203378	-279.503048	4885680
Panicum miliaceum	PAMI2	Graminoid	191	130	2020	284	1239	229.1928	635.00127	1270.00254	405.80847	-31.00254	6544540
Carex interior	CAIN11	Graminoid	192	179	2221	368.1	1243.8	301.78792	355.6007112	1397.002794	53.8127912	-153.202794	5708420
Juncus longistylis	JULO	Graminoid	193	143	1273	267	937.2	214.5184	203.2004064	1016.002032	-11.3179936	-78.802032	3156420
Balsamorhiza hookeri	BAHO	Forb/herb	194	182	1327	215	969.6	169.632	228.6004572	508.001016	58.9684572	461.598984	850453
Chenopodium rubrum	CHRU	Forb/herb	194	97	2426	182.55	1133.85	141.62116	508.001016	1524.003048	366.379856	-390.153048	6406300
Rumex arcticus	RUAR6	Forb/herb	195	116	2862	140	1258.9	104.892	254.000508	2006.604013	149.108508	-747.704013	1420810
Carex stricta	CAST8	Graminoid	195	428	1936	780.5	1246	657.7716	812.8016256	1651.003302	155.0300256	-405.003302	2697520
Mertensia virginica	MEVI3	Forb/herb	196	790	1516	833	1440.5	703.0896	660.4013208	1371.602743	-42.6882792	68.897257	1471390
Carex mertensii	CAME6	Graminoid	197	365	3121	568	2776.6	474.3416	609.6012192	1524.003048	135.2596192	1252.596952	751824
Ephedra torreyana	EPTO	Subshrub, Shrub	197	108	483	125	379.4	91.944	203.2004064	355.6007112	111.2564064	23.7992888	1226610
Blechnum spicant	BLSP	Forb/herb	197	283	3778	751.8	2900.2	632.99776	762.001524	1524.003048	129.003764	1376.196952	3038760
Ribes americanum	RIAM2	Shrub	197	332	1264	391.8	1230	322.24576	304.8006096	1524.003048	-17.4451504	-294.003048	3215220
Eucalyptus globulus	EUGL	Tree	198	91	1873	233.25	1106.7	185.3854	533.4010668	1524.003048	348.0156668	-417.303048	2735410
Peltandra virginica	PEVI	Forb/herb	198	784	2400	963.55	1498.65	815.78036	889.001778	1524.003048	73.221418	-25.353048	4834690
Eurybia integrifolia	EUIN9	Forb/herb, Subshrub	199	224	1635	447.9	1267	370.67128	254.000508	1524.003048	-116.670772	-257.003048	583812
Smilax rotundifolia	SMRO	Shrub, Vine	199	824	1641	1009	1476.1	855.0128	812.8016256	1524.003048	-42.2111744	-47.903048	1989710
Muhlenbergia frondosa	MUFR2	Graminoid	199	421	1418	812.9	1236	685.73928	914.4018288	1270.00254	228.6625488	-34.00254	2592040
Cornus alternifolia	COAL2	Tree, Shrub	199	622	1899	827.2	1400.9	698.08304	609.6012192	1778.003556	-88.4818208	-377.103556	5542540
Sphaeralcea grossulariifolia	SPGR2	Subshrub, Forb/herb	200	103	642	172	451.1	132.5144	203.2004064	355.6007112	70.6860064	95.4992888	1154080
Allium tolmiei	ALTO	Forb/herb	201	217	720	269	612	216.2448	203.2004064	406.4008128	-13.0443936	205.5991872	358179
Tsuga heterophylla	TSHE	Tree	201	429	3778	795	2545	670.288	965.2019304	3810.00762	294.9139304	-1265.00762	694833
Vaccinium angustifolium	VAAN	Subshrub, Shrub	201	639	1505	903	1242	763.5136	812.8016256	1270.00254	49.2880256	-28.00254	1073020
Mimulus suksdorfii	MISU2	Forb/herb	202	185	1635	268.1	760.75	215.46792	203.2004064	406.4008128	-12.2675136	354.3491872	1195160
Nitrophila occidentalis	NIOC2	Forb/herb	202	67	972	82	472.65	54.8264	203.2004064	406.4008128	148.3740064	66.2491872	2528460
Carex deweyana	CADE9	Graminoid	202	314	2685	412.25	2080.05	339.8982	406.4008128	1397.002794	66.5026128	683.047206	4672220
Erigeron petrophilus	ERPE5	Forb/herb	204	281	1445	515.35	1353.3	428.89412	457.2009144	762.001524	28.3067944	591.298476	128377
Epilobium coloratum	EPCO	Forb/herb	204	451	1445	715.15	1233.85	601.36148	508.001016	1397.002794	-93.360464	-163.152794	2361550
Amaranthus californicus	AMCA	Forb/herb	204	83	1242	281	1231	226.6032	355.6007112	609.6012192	128.9975112	621.3987808	2398440
Rosa acicularis	ROAC	Subshrub	205	151	1230	214.6	819.6	169.28672	381.000762	1524.003048	211.714042	-704.403048	5770390
Rhododendron periclymenoides	RHPE4	Shrub	206	860	1744	1008	1242.75	854.1496	914.4018288	1270.00254	60.2522288	-27.25254	756420
Eriogonum elatum	EREL5	Subshrub, Forb/herb	206	209	1935	275.75	1239	222.0714	203.2004064	406.4008128	-18.8709936	832.5991872	1262880
Cardamine bulbosa	CABU3	Forb/herb	206	569	1560	905.75	1414	765.8874	762.001524	1397.002794	-3.885876	16.997206	2326090
Peritoma lutea	CLLU2	Forb/herb	207	69	711	158.7	458.7	121.03384	203.2004064	457.2009144	82.1665664	1.4990856	1242240
Pinus rigida	PIRI	Tree	207	726	1833	994.6	1253.5	842.58272	939.8018796	1422.402845	97.2191596	-168.902845	3513690
Fraxinus anomala	FRAN2	Tree, Shrub	208	69	757	167.25	526	128.4142	203.2004064	508.001016	74.7862064	17.998984	629032
Maurandella antirrhiniflora	MAAN9	Vine, Forb/herb	208	69	864	189.15	606	147.31828	203.2004064	457.2009144	55.8821264	148.7990856	1449480
Impatiens pallida	IMPA	Forb/herb	208	576	1528	874.7	1244.95	739.08504	711.2014224	1270.00254	-27.8836176	-25.05254	1946610
Viburnum edule	VIED	Shrub	208	156	3271	253.7	2230	203.03784	203.2004064	4572.009144	0.1625664	-2342.009144	4280930
Potentilla arguta	POAR7	Subshrub, Forb/herb	208	215	1553	339.9	1230	277.44568	254.000508	1270.00254	-23.445172	-40.00254	4702320
Sparganium eurycarpum	SPEU	Forb/herb	208	203	2564	282.4	1231	227.81168	254.000508	1270.00254	26.188828	-39.00254	5416540
Salix richardsonii	SARI4	Shrub, Tree	209	131	973	147	634.6	110.9344	787.4015748	1600.2032	676.4671748	-965.6032	1290040
Agrimonia gryposepala	AGGR2	Forb/herb	209	130	1563	530	1246.6	441.54	381.000762	1397.002794	-60.539238	-150.402794	5121760
Celtis laevigata	CELA	Tree, Shrub	209	102	1614	369	1470.8	302.5648	508.001016	2032.004064	205.436216	-561.204064	5451010
Carya glabra	CAGL8	Tree	210	784	1616	983.25	1462.55	832.7854	762.001524	2032.004064	-70.783876	-569.454064	3674530
Juncus articulatus	JUAR4	Graminoid	211	179	3199	299.5	2269	242.5724	457.2009144	1016.002032	214.6285144	1252.997968	5231130
Bidens laevis	BILA	Forb/herb	211	70	1616	180	1248.5	139.42	609.6012192	1397.002794	470.1812192	-148.502794	5343290
Myosotis scorpioides	MYSC	Forb/herb	211	228	3271	493.5	1950.5	410.0332	609.6012192	1397.002794	199.5680192	553.497206	5670220
Ribes hudsonianum	RIHU	Shrub	212	158	2088	256.2	1341.35	205.19584	711.2014224	1270.00254	506.0055824	71.34746	1929680
Penstemon cyananthus	PECY2	Forb/herb	213	170	866	302.6	695	245.24832	406.4008128	889.001778	161.1524928	-194.001778	164328
Malus fusca	MAFU	Tree, Shrub	213	531	3778	739.6	2586.8	622.46672	838.2016764	3048.006096	215.7349564	-461.206096	462756
Stellaria longifolia	STLO	Forb/herb	214	185	2573	282	1237	227.4664	355.6007112	1397.002794	128.1343112	-160.002794	6187450
Crataegus crus-galli	CRCR2	Tree, Shrub	214	373	1518	913.6	1272.5	772.66352	609.6012192	1524.003048	-163.0623008	-251.503048	3567740
Viburnum lantanoides	VILA11	Shrub	215	847	1728	1010.5	1411	856.3076	762.001524	1270.00254	-94.306076	140.99746	966332
Parnassia fimbriata	PAFI3	Forb/herb	215	274	3778	400.7	2582	329.92824	254.000508	457.2009144	-75.927732	2124.799086	1699820
Amelanchier canadensis	AMCA4	Tree, Shrub	215	757	1575	1009	1247.5	855.0128	762.001524	1524.003048	-93.011276	-276.503048	3767980
Neottia convallarioides	LICO5	Forb/herb	215	273	2761	421.9	1724.6	348.22808	406.4008128	1524.003048	58.1727328	200.596952	4551570
Carex limosa	CALI7	Graminoid	215	151	3353	257.1	2045.4	205.97272	355.6007112	1168.402337	149.6279912	876.997663	4958010
Carex capillaris	CACA12	Graminoid	215	139	2882	152	1038	115.2504	457.2009144	1397.002794	341.9505144	-359.002794	5979010
Conoclinium coelestinum	COCO13	Forb/herb	216	573	1669	945.5	1567.75	800.1996	609.6012192	1524.003048	-190.5983808	43.746952	2486650
Packera aurea	PAAU3	Forb/herb	216	535	1754	948	1355.25	802.3576	381.000762	1397.002794	-421.356838	-41.752794	3292920
Spiraea betulifolia	SPBE2	Shrub	216	238	2761	388	1985.25	318.9656	355.6007112	609.6012192	36.6351112	1375.648781	3392690
Stuckenia filiformis	STFIF	Forb/herb	216	140	2882	163.25	1475.75	124.9614	304.8006096	1397.002794	179.8392096	78.747206	7677160
Penstemon strictus	PEST2	Forb/herb	217	227	753	294	624.6	237.8248	355.6007112	660.4013208	117.7759112	-35.8013208	845848
Fritillaria pudica	FRPU2	Forb/herb	217	183	1795	233.8	1142	185.86016	203.2004064	406.4008128	17.3402464	735.5991872	1010650
Sorghum bicolor	SOBI2	Graminoid	217	61	2759	105.8	1255.2	75.37056	457.2009144	1524.003048	381.8303544	-268.803048	7500810
Tetradymia glabrata	TEGL	Subshrub, Shrub	218	89	657	129	397.25	95.3968	76.2001524	279.4005588	-19.1966476	117.8494412	606819
Astragalus agrestis	ASAG2	Forb/herb	218	181	777	288	591.4	232.6456	203.2004064	1016.002032	-29.4451936	-424.602032	2370640
Bidens connata	BICO5	Forb/herb	218	508	2400	574.45	1234	479.90924	812.8016256	1397.002794	332.8923856	-163.002794	2707060
Bolboschoenus maritimus	SCMA8	Graminoid	218	62	2761	155.55	1212	118.31476	1016.002032	1524.003048	897.687272	-312.003048	5094400
Pinus coulteri	PICO3	Tree	219	130	2145	388.6	763.7	319.48352	889.001778	1524.003048	569.518258	-760.303048	487740
Carex lyngbyei	CALY3	Graminoid	219	238	3778	389	2467.5	319.8288	177.8003556	3556.007112	-142.0284444	-1088.507112	1112800
Clethra alnifolia	CLAL3	Shrub	219	964	1628	1057	1526.7	896.4464	889.001778	1524.003048	-7.444622	2.696952	1706620
Viburnum prunifolium	VIPR	Tree, Shrub	219	814	1494	928.9	1257.7	785.87048	889.001778	1270.00254	103.131298	-12.30254	3342710
Abies lasiocarpa	ABLA	Tree	220	274	2979	387.9	2365.55	318.87928	508.001016	3810.00762	189.121736	-1444.45762	2540370
Puccinellia nuttalliana	PUNU2	Graminoid	220	143	2426	232	657	184.3064	609.6012192	1143.002286	425.2948192	-486.002286	3512030
Calamagrostis inexpansa	CASTI3	Graminoid	220	143	2726	251.5	1535.35	201.1388	660.4013208	1524.003048	459.2625208	11.346952	6584450
Yucca baccata	YUBA	Subshrub, Shrub, Forb/herb	221	69	606	185	530	143.736	177.8003556	889.001778	34.0643556	-359.001778	943724
Cardamine cordifolia	CACO6	Forb/herb	222	224	2155	365.25	1096	299.3278	457.2009144	762.001524	157.8731144	333.998476	1513520
Salix rotundifolia	SARO2	Subshrub, Shrub	222	114	1829	132.15	1380	98.11588	254.000508	1498.602997	155.884628	-118.602997	2319660
Leymus mollis	LEMOM2	Graminoid	222	116	3778	153.5	2361.8	116.5452	762.001524	1524.003048	645.456324	837.796952	4981320
Yucca glauca	YUGL	Subshrub, Shrub, Forb/herb	223	217	866	327.5	835.7	266.742	177.8003556	1524.003048	-88.9416444	-688.303048	2441950
Caulophyllum thalictroides	CATH2	Forb/herb	223	647	1991	848	1493	716.0376	889.001778	1524.003048	172.964178	-31.003048	2955650
Clematis virginiana	CLVI5	Vine	223	387	1936	819.1	1423.3	691.09112	812.8016256	1397.002794	121.7105056	26.297206	2994970
Symphyotrichum puniceum	SYPUP	Forb/herb, Subshrub	224	444	1744	904.65	1246.85	764.93788	431.8008636	635.00127	-333.1370164	611.84873	2078140
Muhlenbergia schreberi	MUSC	Graminoid	224	385	1586	842.3	1254.05	711.11736	660.4013208	1397.002794	-50.7160392	-142.952794	3576770
Lupinus arcticus	LUAR2	Forb/herb	225	131	2761	143.2	2534.4	107.65424	254.000508	2540.00508	146.346268	-5.60508	1402430
Justicia americana	JUAM	Forb/herb	225	630	1583	845.4	1448.2	713.79328	889.001778	1524.003048	175.208498	-75.803048	2039250
Liquidambar styraciflua	LIST2	Tree	225	289	1645	622	1557.4	520.9544	1016.002032	1524.003048	495.047632	33.396952	4650300
Heterotheca villosa var villosa	HEVIV	Subshrub, Forb/herb	225	215	2074	278.4	1011.6	224.35888	355.6007112	1016.002032	131.2418312	655.9992888	4285810
Mimulus nanus	MINA	Forb/herb	226	227	1711	255.25	1427	204.3758	254.000508	1016.002032	49.624708	410.997968	405816
Lycopus virginicus	LYVI4	Forb/herb	226	730	1599	915.75	1453	774.5194	889.001778	2032.004064	114.482378	-579.004064	2314510
Argemone polyanthemos	ARPO2	Forb/herb	226	309	1224	358	866	293.0696	254.000508	381.000762	-39.069092	484.999238	4342090
Purshia stansburiana	PUST	Tree, Shrub	227	120	757	180.3	559.5	139.67896	203.2004064	508.001016	63.5214464	51.498984	685323
Carex tribuloides	CATR7	Graminoid	227	240	2222	784.9	1420.3	661.56968	812.8016256	1270.00254	151.2319456	150.29746	4999280
Atriplex gardneri	ATGA	Subshrub, Shrub	228	123	600	172	433	132.5144	127.000254	304.8006096	-5.514146	128.1993904	1743020
Orthocarpus luteus	ORLU2	Forb/herb	228	179	1356	285.45	777.15	230.44444	254.000508	609.6012192	23.556068	167.5487808	2314980
Alopecurus carolinianus	ALCA4	Graminoid	228	130	1614	353.2	1423.85	288.92624	381.000762	1524.003048	92.074522	-100.153048	6396570
Hibiscus moscheutos	HIMO	Subshrub, Forb/herb	229	138	1754	514	1464.4	427.7288	889.001778	1651.003302	461.272978	-186.603302	5403710
Blepharoneuron tricholepis	BLTR	Graminoid	230	218	905	330.9	757	269.67688	152.4003048	457.2009144	-117.2765752	299.7990856	677133
Osmunda claytoniana	OSCL2	Forb/herb	230	750	1873	903	1256.05	763.5136	812.8016256	1397.002794	49.2880256	-140.952794	1658960
Astragalus curvicarpus	ASCU4	Forb/herb	231	160	918	231	556.5	183.4432	254.000508	1524.003048	70.557308	-967.503048	474158
Sidalcea neomexicana	SINE3	Subshrub, Forb/herb	231	145	922	265.5	667	213.2236	254.000508	711.2014224	40.776908	-44.2014224	1733340
Carex granularis	CAGR3	Graminoid	231	421	1492	869.5	1424.5	734.5964	355.6007112	1397.002794	-378.9956888	27.497206	2752900
Amelanchier arborea	AMAR3	Tree, Shrub	232	833	1936	957.55	1467.8	810.60116	660.4013208	2032.004064	-150.1998392	-564.204064	1977820
Castilleja sessiliflora	CASE5	Subshrub, Forb/herb	232	257	993	303.55	861	246.06836	406.4008128	812.8016256	160.3324528	48.1983744	2683350
Apios americana	APAM	Vine, Forb/herb	232	409	1718	821.55	1458.6	693.20596	711.2014224	1397.002794	17.9954624	61.597206	3358890
Quercus palustris	QUPA2	Tree	232	319	1340	908.55	1232	768.30436	812.8016256	1524.003048	44.4972656	-292.003048	4693560
Pinus muricata	PIMU	Tree	233	270	2930	400	1465	329.324	508.001016	2032.004064	178.677016	-567.004064	1343380
Rubus chamaemorus	RUCH	Subshrub, Forb/herb	233	116	3271	141.6	1512.6	106.27312	889.001778	1397.002794	782.728658	115.597206	2184830
Penstemon fruticosus	PEFR3	Subshrub	234	238	2487	360.65	1760	295.35708	254.000508	457.2009144	-41.356572	1302.799086	950654
Salix monticola	SAMO2	Tree, Shrub	234	206	1496	315	757	255.952	203.2004064	457.2009144	-52.7515936	299.7990856	1986790
Carex frankii	CAFR3	Graminoid	235	254	1633	880.3	1427	743.91896	457.2009144	1397.002794	-286.7180456	29.997206	2306260
Rumex maritimus	RUMA4	Forb/herb	235	77	2159	232.7	1021.5	184.91064	355.6007112	1397.002794	170.6900712	-375.502794	5080590
Populus balsamifera	POBA2	Tree	235	140	2301	217.7	1224	171.96264	152.4003048	1778.003556	-19.5623352	-554.003556	6442070
Alopecurus geniculatus	ALGE2	Graminoid	235	229	2552	357.4	1942	292.55168	508.001016	1143.002286	215.449336	798.997714	7463550
Yucca brevifolia	YUBRB	Tree, Shrub	236	58	609	113	497.25	81.5856	50.8001016	254.000508	-30.7854984	243.249492	417601
Stipa viridula	NAVI4	Graminoid	236	195	964	307	625.25	249.0464	381.000762	609.6012192	131.954362	15.6487808	2332120
Persicaria sagittata	POSA5	Vine, Forb/herb	236	393	2002	732.5	1425	616.338	1016.002032	1524.003048	399.664032	-99.003048	4561590
Menodora scabra	MESC	Subshrub, Forb/herb	237	69	609	162	467.6	123.8824	127.000254	457.2009144	3.117854	10.3990856	774218
Festuca viridula	FEVI	Graminoid	237	234	2685	514	2155	427.7288	1016.002032	1524.003048	588.273232	630.996952	1550560
Cornus racemosa	CORA6	Shrub	237	717	1685	866.6	1233	732.09312	609.6012192	1524.003048	-122.4919008	-291.003048	1965650
Salix planifolia	SAPL2	Tree, Subshrub, Shrub	237	159	2487	352.2	1505	288.06304	457.2009144	1524.003048	169.1378744	-19.003048	4352080
Luzula spicata	LUSP4	Graminoid	237	150	3058	414.2	2135.8	341.58144	355.6007112	1143.002286	14.0192712	992.797714	4564600
Amelanchier alnifolia	AMAL2	Tree, Shrub	238	225	2573	586.75	1997.5	490.5266	304.8006096	3556.007112	-185.7259904	-1558.507112	1313580
Arundo donax	ARDO4	Subshrub, Shrub, Graminoid	238	60	1586	129.25	1142.2	95.6126	889.001778	1651.003302	793.389178	-508.803302	4237630
Galium tinctorium	GATI	Forb/herb	238	465	2726	611.15	1425.3	511.58868	812.8016256	1397.002794	301.2129456	28.297206	5224650
Panicum obtusum	PAOB	Graminoid	239	158	911	268	619.5	215.3816	203.2004064	1270.00254	-12.1811936	-650.50254	1115340
Lycium pallidum	LYPA	Shrub	239	58	726	90.9	504.6	62.50888	254.000508	381.000762	191.491628	123.599238	1403350
Spiraea alba	SPAL2	Shrub	239	410	1505	492.4	1264.6	409.08368	457.2009144	1397.002794	48.1172344	-132.402794	2059420
Shepherdia argentea	SHAR	Tree, Shrub	239	159	1121	235	628	186.896	381.000762	508.001016	194.104762	119.998984	3767540
Ceanothus papillosus	CEPA2	Shrub	240	106	1911	390	862	320.692	228.6004572	609.6012192	-92.0915428	252.3987808	221596
Holodiscus dumosus	HODU	Shrub	240	185	1221	270.9	662.4	217.88488	254.000508	889.001778	36.115628	-226.601778	1558580
Carex cephalophora	CACE	Graminoid	240	787	1691	905.85	1332	765.97372	914.4018288	1397.002794	148.4281088	-65.002794	1699890
Aesculus glabra	AEGL	Tree	240	369	1479	837.9	1373.15	707.31928	762.001524	1524.003048	54.682244	-150.853048	3928770
Taxodium distichum	TADI2	Tree	240	325	2864	854.85	1573	721.95052	1016.002032	1651.003302	294.051512	-78.003302	5968610
Betula nana	BENA	Shrub, Subshrub	241	135	1710	148	1414	111.7976	355.6007112	762.001524	243.8031112	651.998476	4188260
Thuja plicata	THPL	Tree	241	239	3365	622	2545	520.9544	762.001524	3048.006096	241.047124	-503.006096	4374080
Lilaea scilloides	LISC4	Graminoid	242	130	2400	273.1	1020.85	219.78392	355.6007112	1143.002286	135.8167912	-122.152286	695483
Pontederia cordata	POCO14	Forb/herb	243	329	2254	862.8	1548.9	728.81296	1016.002032	1524.003048	287.189072	24.896952	6019360
Achnatherum occidentale occidentale	ACOCO	Graminoid	244	130	1627	377.15	1277.2	309.59988	203.2004064	355.6007112	-106.3994736	921.5992888	1080390
Ratibida pinnata	RAPI	Forb/herb	244	705	1479	843.15	1402.4	711.85108	457.2009144	1524.003048	-254.6501656	-121.603048	1972380
Potamogeton amplifolius	POAM5	Forb/herb	244	188	2254	529.35	1718.85	440.97892	304.8006096	1397.002794	-136.1783104	321.847206	5140140
Sagittaria cuneata	SACU	Forb/herb	244	131	2211	240.05	1164.5	191.25516	355.6007112	1270.00254	164.3455512	-105.50254	5155020
Penstemon whippleanus	PEWH	Subshrub, Forb/herb	245	276	922	383	862.6	314.6496	330.2006604	889.001778	15.5510604	-26.401778	661562
Picrothamnus desertorum	PIDE4	Subshrub, Shrub	245	90	747	111.4	438	80.20448	152.4003048	254.000508	72.1958248	183.999492	1045420
Vitis riparia	VIRI	Vine	245	239	1533	393	1189.8	323.2816	812.8016256	1397.002794	489.5200256	-207.202794	5497840
Symphyotrichum subspicatum	SYSUS	Forb/herb	246	225	3564	409.25	2597	337.3086	482.6009652	1625.603251	145.2923652	971.396749	1560190
Rhododendron groenlandicum	LEGR	Shrub	246	151	3383	237.5	2641.25	189.054	304.8006096	1270.00254	115.7466096	1371.24746	2380570
Myrica gale	MYGA	Shrub	246	213	3383	298.5	2639.25	241.7092	762.001524	1270.00254	520.292324	1369.24746	3022690
Pycreus bipartitus	CYBI6	Graminoid	246	180	1704	420.75	1243	347.2354	762.001524	1270.00254	414.766124	-27.00254	3741570
Solidago caesia	SOCA4	Forb/herb	248	784	1744	963	1489.5	815.3056	812.8016256	1270.00254	-2.5039744	219.49746	1850330
Cyperus acuminatus	CYAC2	Graminoid	248	230	1476	347.15	1142.9	283.70388	609.6012192	1397.002794	325.8973392	-254.102794	4414040
Cupressus arizonica	CUAR		249	125	2795	272	684.6	218.8344	406.4008128	762.001524	187.5664128	-77.401524	2256070
Salix irrorata	SAIR	Shrub	250	242	772	379	673	311.1968	304.8006096	1016.002032	-6.3961904	-343.002032	297850
Artemisia nova	ARNO4	Subshrub, Shrub	250	91	1008	204	552.75	160.1368	152.4003048	508.001016	-7.7364952	44.748984	1310460
Ranunculus macounii	RAMA2	Forb/herb	250	182	2834	271.7	1076	218.57544	254.000508	7010.414021	35.425068	-5934.414021	4049890
Anemone multifida	ANMU	Forb/herb	250	145	3383	314.1	2386.95	255.17512	1016.002032	1524.003048	760.826912	862.946952	4310990
Nuphar polysepala	NULUP	Forb/herb	250	158	3778	283.45	2188.05	228.71804	254.000508	1016.002032	25.282468	1172.047968	5262410
Ribes aureum var villosum	RIAUV	Shrub	250	320	1695	354.45	1005.75	290.00524	304.8006096	1524.003048	14.7953696	700.9493904	3863750
Xerophyllum tenax	XETE	Forb/herb	251	283	3121	698	2514	586.5576	482.6009652	1752.603505	-103.9566348	761.396495	749504
Vaccinium ovalifolium	VAOV	Shrub	251	252	3383	524	2650	436.3608	609.6012192	1270.00254	173.2404192	1379.99746	2358450
Erigeron filifolius	ERFI2	Forb/herb	252	179	1784	227.55	893.25	180.46516	254.000508	1524.003048	73.535348	-630.753048	772648
Antennaria luzuloides	ANLU2	Subshrub, Forb/herb	252	259	1779	317	973.9	257.6784	355.6007112	711.2014224	97.9223112	262.6985776	1294910
Sparganium americanum	SPAM	Forb/herb	252	847	1634	977	1530.9	827.3904	889.001778	1270.00254	61.611378	260.89746	2000520
Fragaria chiloensis	FRCH	Forb/herb	253	302	3271	591	2440	494.1952	406.4008128	1524.003048	-87.7943872	915.996952	517405
Gaillardia aristata	GAAR	Forb/herb	253	179	2302	293.8	771.8	237.65216	406.4008128	762.001524	168.7486528	9.798476	5762210
Symplocarpus foetidus	SYFO	Forb/herb	254	784	1408	880	1225	743.66	1016.002032	1524.003048	272.342032	-299.003048	969753
Hypericum gentianoides	HYGE	Forb/herb	254	898	1641	999.95	1532	847.20084	762.001524	1397.002794	-85.199316	134.997206	2096570
Desmodium paniculatum	DEPA6	Forb/herb	254	635	1641	899	1408.45	760.0608	1143.002286	2286.004572	382.941486	-877.554572	2665120
Elaeagnus umbellata	ELUM	Shrub	254	279	2156	853.5	1334.85	720.7852	711.2014224	1143.002286	-9.5837776	191.847714	5475690
Sporobolus compositus var comp	SPCOC2	Graminoid	254	243	1449	430.95	1085	356.04004	406.4008128	1270.00254	50.3607728	678.5991872	2140400
Celastrus orbiculatus	CEOR7	Vine	255	800	1436	968	1232	819.6216	762.001524	1524.003048	-57.620076	-292.003048	1518560
Gaylussacia baccata	GABA	Shrub	256	794	1620	953.75	1242	807.321	711.2014224	1524.003048	-96.1195776	-282.003048	1171890
Quercus marilandica	QUMA3	Tree, Shrub	256	708	1599	879.25	1457.5	743.0126	431.8008636	1219.202438	-311.2117364	238.297562	3559830
Agrostis capillaris	AGCA5	Graminoid	256	188	2879	430.75	1957	355.8674	812.8016256	1524.003048	456.9342256	432.996952	5731660
Carex disperma	CADI6	Graminoid	257	165	3778	302	1409.2	244.7304	355.6007112	1397.002794	110.8703112	12.197206	5375680
Eragrostis curvula	ERCU2	Graminoid	257	76	1612	310	1209.8	251.636	381.000762	1016.002032	129.364762	193.797968	6163560
Aconogonon davisiae	PODA	Subshrub, Forb/herb	258	271	2685	813.1	2251.25	685.91192	355.6007112	762.001524	-330.3112088	1489.248476	549545
Kalmia microphylla	KAMI	Subshrub, Shrub	258	283	3269	520.7	2256.35	433.51224	304.8006096	508.001016	-128.7116304	1748.348984	1718390
Vaccinium vitis-idaea	VAVI	Shrub, Subshrub	258	119	2670	151.85	1649.15	115.12092	254.000508	7010.414021	138.879588	-5361.264021	2076130
Downingia bicornuta	DOBI	Forb/herb	259	186	1327	313	970	254.2256	304.8006096	812.8016256	50.5750096	157.1983744	260959
Gaultheria procumbens	GAPR2	Subshrub, Shrub	259	761	1754	925	1243.1	782.504	812.8016256	1524.003048	30.2976256	-280.903048	2554910
Ephedra trifurca	EPTR	Shrub	260	54	634	54.95	455.75	31.47684	127.000254	279.4005588	95.523414	176.3494412	507769
Cassiope tetragona	CATE11	Subshrub, Shrub	261	116	1606	132	617	97.9864	508.001016	1524.003048	410.014616	-907.003048	1372690
Lyonia ligustrina	LYLI	Shrub	261	891	1899	1035	1418	877.456	990.6019812	2032.004064	113.1459812	-614.004064	1594300
Cinna arundinacea	CIAR2	Graminoid	261	561	1685	903	1246	763.5136	457.2009144	1524.003048	-306.3126856	-278.003048	2146360
Rorippa sinuata	ROSI2	Forb/herb	261	142	1179	227	993	179.9904	304.8006096	965.2019304	124.8102096	27.7980696	3199380
Chamaecyparis lawsoniana	CHLA	Tree	261	120	2930	658	1997	552.0296	1244.602489	2794.005588	692.572889	-797.005588	4924070
Asimina triloba	ASTR	Tree, Shrub	262	788	1556	912.1	1442.25	771.36872	914.4018288	2032.004064	143.0331088	-589.754064	2161200
Salix boothii	SABO2	Shrub	262	143	2085	300	1496	243.004	1397.002794	3175.00635	1153.998794	-1679.00635	2177210
Dactylis glomerata	DAGL	Graminoid	262	188	2795	414.25	1854.45	341.6246	812.8016256	1651.003302	471.1770256	203.446698	7200530
Abies magnifica	ABMA	Tree	263	273	1627	549.6	1419.9	458.45872	838.2016764	1625.603251	379.7429564	-205.703251	1574750
Artemisia tilesii	ARTI	Subshrub, Forb/herb	263	123	3199	152	1535.9	115.2504	254.000508	812.8016256	138.750108	723.0983744	1637830
Lathyrus japonicus	LAJA	Vine, Forb/herb	263	238	3271	419.7	2307	346.32904	762.001524	1524.003048	415.672484	782.996952	3557920
Rubus allegheniensis	RUAL	Subshrub	264	324	2221	790.3	1246	666.23096	762.001524	1219.202438	95.770564	26.797562	5448730
Avena sativa	AVSA	Graminoid	265	77	2328	156	1315	118.7032	635.00127	2540.00508	516.29807	-1225.00508	6963710
Jamesia americana	JAAM	Shrub	266	143	788	244	718	194.6648	228.6004572	609.6012192	33.9356572	108.3987808	988929
Rhododendron viscosum	RHVI2	Shrub	266	1008	1744	1040.75	1476.5	882.4194	889.001778	1397.002794	6.582378	79.497206	1598790
Betula alleghaniensis	BEAL2	Tree	267	704	1899	932.1	1340	788.63272	635.00127	2032.004064	-153.63145	-692.004064	1329900
Toxicoscordion paniculatum	ZIPA2	Forb/herb	267	143	1400	204.3	1231	160.39576	203.2004064	406.4008128	42.8046464	824.5991872	1388450
Lupinus caudatus	LUCA	Forb/herb	267	144	1512	275.5	659	221.8556	482.6009652	1752.603505	260.7453652	-1093.603505	1698550
Geranium viscosissimum	GEVI2	Forb/herb	267	215	2242	310.6	705	252.15392	254.000508	482.6009652	1.846588	222.3990348	1745650
Salix bonplandiana	SABO	Tree	268	91	1687	176.7	1175.3	136.57144	203.2004064	838.2016764	66.6289664	337.0983236	702746
Campanula americana	CAAM18	Forb/herb	268	746	1492	844	1404.65	712.5848	762.001524	1524.003048	49.416724	-119.353048	1725510
Symphyotrichum patens	SYPAP2	Forb/herb	268	613	1685	959.05	1431.3	811.89596	762.001524	1397.002794	-49.894436	34.297206	1856130
Corylus americana	COAM3	Shrub	268	413	2795	820	1236	691.868	812.8016256	1524.003048	120.9336256	-288.003048	5235990
Carex leptalea	CALE10	Graminoid	268	188	3142	352.35	2148.05	288.19252	609.6012192	1397.002794	321.4086992	751.047206	7053400
Berberis thunbergii	BETH	Shrub	269	365	1316	896.6	1240	757.98912	762.001524	1524.003048	4.012404	-284.003048	3959280
Poa trivialis	POTR2	Graminoid	269	269	2892	519.4	2057.8	432.39008	889.001778	1270.00254	456.611698	787.79746	6537440
Secale cereale	SECE	Graminoid	269	130	1598	290.6	1238	234.88992	203.2004064	1270.00254	-31.6895136	-32.00254	7406020
Panicum commutatum	DICO2	Graminoid	271	349	1637	996	1565	843.7912	762.001524	1524.003048	-81.789676	40.996952	5088920
Perideridia gairdneri	PEGA3	Forb/herb	272	183	2419	318	1481.7	258.5416	355.6007112	609.6012192	97.0591112	872.0987808	2017750
Salix humilis	SAHU2	Shrub	272	423	1466	773.1	1242.45	651.38392	508.001016	1524.003048	-143.382904	-281.553048	2819610
Chamaedaphne calyculata	CHCA2	Shrub	272	151	1395	257.2	1236	206.05904	889.001778	1778.003556	682.942738	-542.003556	3601190
Allium validum	ALVA	Forb/herb	273	249	2470	461.6	1369.2	382.49712	304.8006096	1016.002032	-77.6965104	353.197968	501124
Hordeum vulgare	HOVU	Graminoid	273	96	2328	175.2	1210.6	135.27664	304.8006096	2540.00508	169.5239696	-1329.40508	6950400
Prunus subcordata	PRSU2	Tree, Shrub	274	273	1612	384	1299	315.5128	431.8008636	2540.00508	116.2880636	-1241.00508	270040
Baccharis sarothroides	BASA2	Shrub	274	54	817	98.6	509.5	69.15552	50.8001016	254.000508	-18.3554184	255.499492	650174
Cicuta douglasii	CIDO	Forb/herb	274	164	3353	258	2115.75	206.7496	355.6007112	762.001524	148.8511112	1353.748476	2765160
Carex intumescens	CAIN12	Graminoid	275	768	2157	890.7	1445	752.89624	914.4018288	1397.002794	161.5055888	47.997206	4864380
Carex obnupta	CAOB3	Graminoid	276	347	3287	591	2454.5	494.1952	1016.002032	1651.003302	521.806832	803.496698	329281
Wyethia mollis	WYMO	Forb/herb	277	225	1627	368	1273	301.7016	203.2004064	406.4008128	-98.5011936	866.5991872	207406
Rhododendron macrophyllum	RHMA3	Tree, Shrub	277	531	2582	857.4	2083	724.15168	1397.002794	3175.00635	672.851114	-1092.00635	231556
Symphyotrichum cordifolium	SYCO4	Forb/herb	277	808	1744	906.8	1414.2	766.79376	406.4008128	1270.00254	-360.3929472	144.19746	2509230
Persicaria hydropiper	POHY	Forb/herb	277	209	2720	315.6	1646.2	256.46992	609.6012192	1524.003048	353.1312992	122.196952	5874860
Alopecurus pratensis	ALPR3	Graminoid	277	152	2621	324.6	1296.8	264.23872	457.2009144	1524.003048	192.9621944	-227.203048	6921570
Machaeranthera tanacetifolia	MATA2	Forb/herb	279	159	738	246.2	533	196.56384	406.4008128	609.6012192	209.8369728	-76.6012192	1575740
Morus rubra	MORU2	Tree	279	537	1633	827.9	1477.6	698.68728	889.001778	1524.003048	190.314498	-46.403048	5835950
Arrhenatherum elatius	AREL3	Graminoid	279	283	3478	427.9	1633.9	353.40728	812.8016256	1270.00254	459.3943456	363.89746	7179540
Lithospermum ruderale	LIRU4	Forb/herb	280	183	2083	284.9	1057	229.96968	203.2004064	457.2009144	-26.7692736	599.7990856	1381030
Pinus edulis	PIED	Tree	280	69	1035	231	561	183.4432	228.6004572	685.8013716	45.1572572	-124.8013716	2276690
Triteleia grandiflora	TRGR7	Forb/herb	281	186	2201	228	1231	180.8536	508.001016	1016.002032	327.147416	214.997968	845423
Hedysarum alpinum	HEAL	Forb/herb	281	135	3353	151	1017	114.3872	711.2014224	2032.004064	596.8142224	-1015.004064	2757930
Phyla nodiflora	PHNO2	Forb/herb	281	61	1599	170	1455	130.788	254.000508	1016.002032	123.212508	438.997968	4819530
Potamogeton diversifolius	PODI	Forb/herb	281	229	1633	319	1512	259.4048	304.8006096	1524.003048	45.3958096	-12.003048	5219050
Tragopogon porrifolius	TRPO	Forb/herb	281	192	2545	306	1231	248.1832	355.6007112	1397.002794	107.4175112	-166.002794	5377920
Vaccinium scoparium	VASC	Subshrub, Shrub	282	182	2685	435.15	1871.5	359.66548	482.6009652	1752.603505	122.9354852	118.896495	2053140
Salix lutea	SALU2	Tree, Shrub	282	131	1128	224.05	787.8	177.44396	508.001016	1524.003048	330.557056	-736.203048	3024440
Scirpus pendulus	SCPE4	Graminoid	282	540	1704	719.65	1245.8	605.24588	762.001524	1397.002794	156.755644	-151.202794	4365410
Allium textile	ALTE	Forb/herb	283	195	798	247.2	560.4	197.42704	254.000508	762.001524	56.573468	-201.601524	1976500
Eragrostis intermedia	ERIN	Graminoid	283	169	1599	299.1	1078	242.22712	127.000254	457.2009144	-115.226866	620.7990856	2240530
Callirhoe involucrata	CAIN2	Forb/herb	283	361	1231	399	970.3	328.4608	254.000508	914.4018288	-74.460292	55.8981712	2717600
Cardamine breweri	CABRB	Forb/herb	284	181	3076	362.45	2110.2	296.91084	406.4008128	1397.002794	109.4899728	713.197206	1772820
Diospyros virginiana	DIVI5	Tree	284	247	1620	847	1507.85	715.1744	762.001524	2032.004064	46.827124	-524.154064	4822340
Carya cordiformis	CACO15	Tree	285	726	1691	844	1243	712.5848	635.00127	1778.003556	-77.58353	-535.003556	2282750
Vaccinium stamineum	VAST	Shrub	286	910	1936	1010.75	1619.25	856.5234	762.001524	1651.003302	-94.521876	-31.753302	1895530
Equisetum fluviatile	EQFL	Forb/herb	286	150	2652	229	2137.5	181.7168	762.001524	1397.002794	580.284724	740.497206	3797480
Chasmanthium latifolium	CHLA5	Graminoid	286	409	1630	839.5	1457.25	708.7004	609.6012192	1651.003302	-99.0991808	-193.753302	3990300
Alnus viridis subsp sinuata	ALVIS	Tree, Shrub	286	215	3121	486.5	2404.75	403.9908	406.4008128	5080.01016	2.4100128	1998.349187	1304110
Penstemon digitalis	PEDI	Forb/herb	287	549	1428	865.7	1241.2	731.31624	762.001524	1397.002794	30.685284	-155.802794	2129470
Scirpus atrovirens	SCAT2	Graminoid	288	270	1466	828	1246	698.7736	406.4008128	1524.003048	-292.3727872	-278.003048	4240450
Carex saxatilis	CASA10	Graminoid	288	135	3564	151	2301	114.3872	203.2004064	2540.00508	88.8132064	-239.00508	5184550
Ulmus rubra	ULRU	Tree	289	594	1863	777.6	1281	655.26832	533.4010668	2108.204216	-121.8672532	-827.204216	5364170
Rubus occidentalis	RUOC	Subshrub	290	373	1721	617.25	1231	516.8542	609.6012192	1143.002286	92.7470192	87.997714	3077900
Bidens aristosa	BIAR	Forb/herb	291	765	1605	874	1344	738.4808	558.8011176	1397.002794	-179.6796824	-53.002794	1982510
Carex crinita	CACR6	Graminoid	291	729	1599	903	1452.5	763.5136	914.4018288	1651.003302	150.8882288	-198.503302	2436010
Salix eriocephala	SAER	Tree, Shrub	291	203	1535	355	1287	290.48	508.001016	1270.00254	217.521016	16.99746	5116440
Festuca subverticillata	FESU3	Graminoid	292	539	1486	851.15	1246	718.75668	812.8016256	1524.003048	94.0449456	-278.003048	2807890
Alnus serrulata	ALSE2	Tree, Shrub	292	274	1715	1009	1492.45	855.0128	812.8016256	1524.003048	-42.2111744	-31.553048	3509980
Pedicularis canadensis	PECA	Subshrub, Forb/herb	292	438	1754	694.95	1432.9	583.92484	863.6017272	1524.003048	279.6768872	-91.103048	3645430
Viola pubescens	VIPU3	Forb/herb	293	462	1516	813.2	1400.2	685.99824	609.6012192	812.8016256	-76.3970208	587.3983744	2302320
Ranunculus repens	RARE3	Forb/herb	293	243	3564	455.2	2394	376.97264	482.6009652	1752.603505	105.6283252	641.396495	7039900
Ericameria pinifolia	ERPI7	Shrub	294	130	761	317	761	257.6784	203.2004064	406.4008128	-54.4779936	354.5991872	46034
Carex luzulina	CALU7	Graminoid	294	240	2908	475	2399.8	394.064	304.8006096	609.6012192	-89.2633904	1790.198781	1378000
Hierochloe odorata	HIOD	Graminoid	294	153	2650	246.3	1449.55	196.65016	406.4008128	1270.00254	209.7506528	179.54746	6416260
Hydrophyllum occidentale	HYOC	Forb/herb	295	209	2326	344.9	1594	281.76168	254.000508	609.6012192	-27.761172	984.3987808	824012
Stipa thurberiana	ACTH7	Graminoid	295	143	1350	228	739.9	180.8536	152.4003048	406.4008128	-28.4532952	333.4991872	999723
Passiflora lutea	PALU2	Vine, Forb/herb	295	681	1641	919.3	1516.6	777.58376	965.2019304	1524.003048	187.6181704	-7.403048	2158860
Polemonium occidentale	POOC2	Forb/herb	295	153	2155	328.8	1166	267.86416	355.6007112	1016.002032	87.7365512	149.997968	2431490
Quercus muehlenbergii	QUMU	Tree	295	260	1494	828	1241.8	698.7736	508.001016	2286.004572	-190.772584	-1044.204572	4643400
Amsinckia lycopsoides	AMLY	Forb/herb	295	130	1631	215	1161	169.632	203.2004064	406.4008128	33.5684064	754.5991872	4695630
Cinna latifolia	CILA2	Graminoid	295	214	3089	451.3	2273.3	373.60616	406.4008128	1524.003048	32.7946528	749.296952	5489600
Leersia virginica	LEVI2	Graminoid	296	726	1685	846.25	1294.75	714.527	381.000762	1651.003302	-333.526238	-356.253302	2460740
Astragalus canadensis	ASCA11	Forb/herb	296	208	1449	267	1115.25	214.5184	508.001016	1270.00254	293.482616	-154.75254	5234400
Campsis radicans	CARA2	Vine	296	200	1641	622.75	1445.5	521.6018	812.8016256	1524.003048	291.1998256	-78.503048	6378190
Andropogon glomeratus	ANGL2	Graminoid	297	58	2795	124.8	1498.8	91.77136	889.001778	1778.003556	797.230418	-279.203556	5311950
Scolochloa festucacea	SCFE	Graminoid	299	152	2261	335.1	1747.5	273.30232	355.6007112	889.001778	82.2983912	858.498222	7944870
Sisyrinchium idahoense	SIID	Forb/herb	300	214	2961	305.5	2074.45	247.7516	254.000508	812.8016256	6.248908	1261.648374	2097040
Rosa carolina	ROCA4	Subshrub	300	750	1991	903	1427	763.5136	635.00127	1524.003048	-128.51233	-97.003048	2782650
Quercus stellata	QUST	Tree	300	611	1599	948.75	1408.8	803.005	558.8011176	2032.004064	-244.2038824	-623.204064	4394990
Prunus americana	PRAM	Tree, Shrub	300	189	1502	388	1278.4	318.9656	406.4008128	1016.002032	87.4352128	262.397968	4998910
Hedera helix	HEHE	Vine	300	270	2545	401.65	1678.6	330.74828	711.2014224	1651.003302	380.4531424	27.596698	6744250
Chondrosum eriopodum	BOER4	Graminoid	301	69	613	186	473	144.5992	177.8003556	482.6009652	33.2011556	-9.6009652	1060940
Tsuga mertensiana	TSME	Tree	301	289	2979	586	2141	489.8792	1066.802134	3556.007112	576.922934	-1415.007112	1933210
Carya ovata	CAOV2	Tree	301	216	1463	847	1384	715.1744	736.6014732	2032.004064	21.4270732	-648.004064	3586860
Typha angustifolia	TYAN	Forb/herb	301	70	2400	289	1224	233.5088	762.001524	1524.003048	528.492724	-300.003048	6541000
Juncus castaneus	JUCA6	Graminoid	302	131	2652	153	1378.7	116.1136	812.8016256	1524.003048	696.6880256	-145.303048	2617650
Glyceria borealis	GLBO	Graminoid	302	189	2673	309.2	1356.45	250.94544	711.2014224	1270.00254	460.2559824	86.44746	5921800
Oenothera biennis	OEBI	Forb/herb	302	222	2302	571.1	1466	477.01752	508.001016	1397.002794	30.983496	68.997206	7119120
Artemisia arbuscula	ARAR8	Subshrub, Shrub	303	143	1356	278	1273	224.0136	177.8003556	508.001016	-46.2132444	764.998984	1798470
Carex lupulina	CALU4	Graminoid	303	750	1599	888.2	1426.8	750.73824	660.4013208	1651.003302	-90.3369192	-224.203302	2607910
Artemisia cana	ARCA13	Subshrub, Shrub	304	180	1267	275.6	809	221.94192	203.2004064	1016.002032	-18.7415136	-207.002032	1926220
Schoenoplectus californicus	SCCA11	Graminoid	304	75	2083	136.2	1085.15	101.61184	1016.002032	1524.003048	914.390192	-438.853048	3552920
Muhlenbergia montana	MUMO	Graminoid	306	204	1166	313.5	1046.5	254.6572	330.2006604	762.001524	75.5434604	284.498476	1612000
Stipa lettermanii	ACLE9	Graminoid	306	130	1542	294.75	994	238.4722	152.4003048	508.001016	-86.0718952	485.998984	1861200
Salix barclayi	SABA3	Tree, Shrub	307	152	3383	273.6	2470	220.21552	508.001016	1524.003048	287.785496	945.996952	1379480
Cytisus scoparius	CYSC4	Shrub	307	283	2942	575.6	2067.1	480.90192	762.001524	1524.003048	281.099604	543.096952	5623340
Muhlenbergia porteri	MUPO2	Graminoid	308	69	607	129	466	95.3968	127.000254	304.8006096	31.603454	161.1993904	854682
Hypericum punctatum	HYPU	Forb/herb	308	806	1508	944.15	1396.2	799.03428	812.8016256	1397.002794	13.7673456	-0.802794	1989870
Acer pensylvanicum	ACPE	Tree, Shrub	309	779	1873	971.6	1353.8	822.72912	609.6012192	1930.403861	-213.1279008	-576.603861	864553
Salix reticulata	SARE2	Subshrub, Shrub	309	116	3108	140.4	1571	105.23728	101.6002032	3048.006096	-3.6370768	-1477.006096	5313800
Ulmus pumila	ULPU	Tree, Shrub	309	142	1430	216.2	1124	170.66784	406.4008128	1270.00254	235.7329728	-146.00254	5767570
Erigeron linearis	ERLI	Forb/herb	310	182	1886	215	969	169.632	203.2004064	406.4008128	33.5684064	562.5991872	548159
Viburnum acerifolium	VIAC	Shrub, Subshrub	310	750	1676	890.45	1477	752.68044	812.8016256	1270.00254	60.1211856	206.99746	2024710
Phlox divaricata	PHDI5	Forb/herb	310	798	1534	876	1438.55	740.2072	812.8016256	1524.003048	72.5944256	-85.453048	2180390
Aralia nudicaulis	ARNU2	Subshrub, Forb/herb	310	399	1936	505.8	1242.55	420.65056	812.8016256	1270.00254	392.1510656	-27.45254	3438860
Gentiana calycosa	GECA	Forb/herb	311	200	3199	387.5	2487	318.534	635.00127	1524.003048	316.46727	962.996952	1686970
Solidago rugosa	SORU2	Forb/herb	311	842	1648	1026	1440	869.6872	609.6012192	1524.003048	-260.0859808	-84.003048	2199870
Symphoricarpos orbiculatus	SYOR	Shrub	312	358	1445	699.65	1224	587.98188	381.000762	1524.003048	-206.981118	-300.003048	2115710
Pinus albicaulis	PIAL	Tree	312	283	2685	368	1405.6	301.7016	457.2009144	1828.803658	155.4993144	-423.203658	2693750
Peritoma serrulata	CLSE	Forb/herb	312	145	1106	247.2	677	197.42704	330.2006604	1397.002794	132.7736204	-720.002794	3283020
Sisyrinchium angustifolium	SIAN3	Forb/herb	312	358	2085	916.65	1441.7	775.29628	812.8016256	1524.003048	37.5053456	-82.303048	5503490
Osmunda cinnamomea	OSCI	Forb/herb	313	794	1638	1002.2	1560.4	849.14304	1016.002032	1524.003048	166.858992	36.396952	2501470
Maclura pomifera	MAPO	Tree, Shrub	313	170	1599	388	1236	318.9656	609.6012192	1016.002032	290.6356192	219.997968	5781130
Ruellia humilis	RUHU	Forb/herb	314	613	1515	766.95	1397.7	646.07524	508.001016	1397.002794	-138.074224	0.697206	1331940
Coleogyne ramosissima	CORA	Shrub	316	69	639	131	454	97.1232	152.4003048	406.4008128	55.2771048	47.5991872	519057
Tripsacum dactyloides	TRDA3	Graminoid	317	398	1599	672	1418	564.1144	406.4008128	1524.003048	-157.7135872	-106.003048	4040560
Berberis nervosa	MANE2	Subshrub, Shrub	318	283	2685	644.9	2003.15	540.72168	762.001524	1524.003048	221.279844	479.146952	2443320
Rubus arcticus	RUAR	Subshrub, Forb/herb	319	140	3383	225	1892.6	178.264	254.000508	2006.604013	75.736508	-114.004013	2636200
Delphinium andersonii	DEAN	Forb/herb	320	157	1356	222.95	742.35	176.49444	355.6007112	609.6012192	179.1062712	132.7487808	944531
Philadelphus microphyllus	PHMI4	Shrub	323	120	645	198	601.2	154.9576	203.2004064	304.8006096	48.2428064	296.3993904	1750670
Morella californica	MOCA6	Tree, Shrub	324	233	2426	432	2083	356.9464	1016.002032	1778.003556	659.055632	304.996444	427664
Eragrostis hypnoides	ERHY	Graminoid	324	134	1666	267.15	1335.55	214.64788	406.4008128	1524.003048	191.7529328	-188.453048	6717550
Chamaebatiaria millefolium	CHMI2	Shrub	325	128	1327	243.2	745.4	193.97424	381.000762	1524.003048	187.026522	-778.603048	993069
Berberis repens	MARE11	Subshrub, Shrub	325	231	2043	317	762	257.6784	381.000762	1143.002286	123.322362	-381.002286	2546400
Hedysarum boreale	HEBO	Forb/herb	326	138	1676	158.5	705	120.8612	304.8006096	457.2009144	183.9394096	247.7990856	3787930
Fallugia paradoxa	FAPA	Shrub	327	69	738	174.3	521.4	134.49976	101.6002032	508.001016	-32.8995568	13.398984	920089
Kalmia polifolia	KAPO	Shrub	327	273	3778	452	1815.7	374.2104	304.8006096	508.001016	-69.4097904	1307.698984	3897140
Buchloe dactyloides	BUDA		328	81	1145	355.05	961.9	290.52316	177.8003556	812.8016256	-112.7228044	149.0983744	3069220
Carex scirpoidea	CASC10	Graminoid	328	131	3778	150	2197.55	113.524	812.8016256	1397.002794	699.2776256	800.547206	5751110
Ceanothus americanus	CEAM	Subshrub, Shrub	329	731	1801	876.2	1470.2	740.37984	635.00127	1524.003048	-105.37857	-53.803048	4217970
Rosa pisocarpa	ROPI2	Subshrub	330	283	2582	632	1982	529.5864	381.000762	2641.605283	-148.585638	-659.605283	1890350
Delphinium glaucum	DEGL3	Forb/herb	330	140	2661	219.45	1728.9	173.47324	1397.002794	3175.00635	1223.529554	-1446.10635	2609610
Paeonia brownii	PABR	Forb/herb	331	209	2302	298	1166	241.2776	406.4008128	609.6012192	165.1232128	556.3987808	1015620
Empetrum nigrum	EMNI	Subshrub, Shrub	331	131	2875	160	2344.5	122.156	406.4008128	1397.002794	284.2448128	947.497206	4269590
Dulichium arundinaceum	DUAR3	Graminoid	333	333	2737	762.2	1850.8	641.97504	406.4008128	1524.003048	-235.5742272	326.796952	6680560
Potamogeton crispus	POCR3	Forb/herb	333	63	2400	210	1359.4	165.316	304.8006096	1397.002794	139.4846096	-37.602794	6906340
Hieracium scouleri	HISC2	Forb/herb	334	225	2487	348	1862	284.4376	355.6007112	762.001524	71.1631112	1099.998476	920191
Phalaris aquatica	PHAQ	Graminoid	335	130	1873	296	1241	239.5512	406.4008128	1016.002032	166.8496128	224.997968	915361
Elaeagnus angustifolia	ELAN	Tree, Shrub	335	70	1664	180	1118.6	139.42	304.8006096	1016.002032	165.3806096	102.597968	5772520
Carex douglasii	CADO2	Graminoid	336	143	1418	239.75	974	190.9962	355.6007112	609.6012192	164.6045112	364.3987808	2515970
Pinus monticola	PIMO3	Tree	336	273	2908	452	2050.25	374.2104	381.000762	762.001524	6.790362	1288.248476	2631790
Crataegus douglasii	CRDO2	Tree, Shrub	336	240	2461	311.5	1361.75	252.9308	406.4008128	6604.013208	153.4700128	-5242.263208	4136730
Carex filifolia	CAFI	Graminoid	337	143	1627	268.8	946	216.07216	203.2004064	609.6012192	-12.8717536	336.3987808	3783090
Penstemon eatonii	PEEA	Forb/herb	338	69	695	176	610.05	135.9672	254.000508	508.001016	118.033308	102.048984	806832
Astragalus mollissimus	ASMOM5	Forb/herb	338	120	906	188.7	637.6	146.92984	304.8006096	762.001524	157.8707696	-124.401524	1872110
Cressa truxillensis	CRTR5	Subshrub, Forb/herb	338	61	862	76	574	49.6472	203.2004064	355.6007112	153.5532064	218.3992888	1982620
Liriodendron tulipifera	LITU	Tree	339	658	1936	960.9	1493.4	813.49288	762.001524	2032.004064	-51.491356	-538.604064	5529360
Eriogonum marifolium	ERMA4	Subshrub, Forb/herb	340	271	2155	528.7	1768.45	440.41784	406.4008128	812.8016256	-34.0170272	955.6483744	503114
Danthonia intermedia	DAIN	Graminoid	340	278	3199	415.7	2104.15	342.87624	152.4003048	508.001016	-190.4759352	1596.148984	2500040
Agrostis perennans	AGPE	Graminoid	340	428	1685	914	1273.5	773.0088	812.8016256	1422.402845	39.7928256	-148.902845	5697790
Penthorum sedoides	PESE6	Forb/herb	341	634	2402	806	1414	679.7832	762.001524	1270.00254	82.218324	143.99746	4088970
Helianthus tuberosus	HETU	Forb/herb	341	281	1459	599	1225	501.1008	381.000762	1397.002794	-120.100038	-172.002794	5929860
Scirpus cyperinus	SCCY	Graminoid	342	366	3199	929.25	1553.4	786.1726	1016.002032	1524.003048	229.829432	29.396952	6168140
Sarcobatus vermiculatus	SAVE4	Shrub	345	72	1008	183.2	470.2	142.18224	152.4003048	330.2006604	10.2180648	139.9993396	2105900
Desmanthus illinoensis	DEIL	Subshrub, Forb/herb	345	216	1555	370.2	1407.2	303.60064	406.4008128	609.6012192	102.8001728	797.5987808	2507100
Rhus copallinum	RHCO	Tree, Shrub	345	83	1641	839.4	1441.8	708.61408	711.2014224	1524.003048	2.5873424	-82.203048	3992720
Symphyotrichum chilense	SYCHC	Forb/herb	347	67	2540	359	2058.7	293.9328	254.000508	508.001016	-39.932292	1550.698984	1697520
Symphyotrichum lateriflorum	SYLAL7	Forb/herb	347	240	1744	935	1445	791.136	660.4013208	1524.003048	-130.7346792	-79.003048	4368020
Andropogon virginicus	ANVI2	Graminoid	347	201	4283	518	1612.7	431.1816	762.001524	1143.002286	330.819924	469.697714	5504050
Hesperis matronalis	HEMA3	Forb/herb	348	216	2302	400.2	1243	329.49664	812.8016256	1524.003048	483.3049856	-281.003048	5495740
Antennaria dimorpha	ANDI2	Subshrub, Forb/herb	350	113	1356	215	820.8	169.632	304.8006096	1016.002032	135.1686096	-195.202032	1891820
Menyanthes trifoliata	METR3	Forb/herb	350	150	2882	256.35	2143.2	205.32532	304.8006096	1397.002794	99.4752896	746.197206	6356110
Castilleja hispida	CAHI9	Subshrub, Forb/herb	351	236	3121	415.5	2409.5	342.7036	254.000508	482.6009652	-88.703092	1926.899035	676458
Ranunculus hispidus	RAHI	Forb/herb	351	559	1754	911	1429	770.4192	863.6017272	1727.203454	93.1825272	-298.203454	2485330
Bidens tripartita	BITR	Forb/herb	351	188	2002	408.5	1198	336.6612	812.8016256	1397.002794	476.1404256	-199.002794	5643950
Arctagrostis latifolia	ARLA2	Graminoid	353	116	2127	140.6	952.8	105.40992	762.001524	1524.003048	656.591604	-571.203048	1414320
Bromus vulgaris	BRVU	Graminoid	353	283	2740	572.2	2214.2	477.96704	279.4005588	508.001016	-198.5664812	1706.198984	1818640
Clarkia gracilis	CLGR	Forb/herb	354	283	2406	450	1362	372.484	304.8006096	609.6012192	-67.6833904	752.3987808	298281
Acer circinatum	ACCI	Tree, Shrub, Vine	354	272	3269	857.4	2361	724.15168	609.6012192	2032.004064	-114.5504608	328.995936	1901820
Dryas octopetala	DROC	Subshrub, Shrub, Forb/herb	354	144	1886	193.65	829.85	151.20268	355.6007112	812.8016256	204.3980312	17.0483744	2569070
Erigeron eatonii	EREA	Forb/herb	355	159	2399	309.1	932	250.85912	203.2004064	355.6007112	-47.6587136	576.3992888	1488020
Ranunculus glaberrimus	RAGL	Forb/herb	355	143	2043	264	812.6	211.9288	889.001778	1397.002794	677.072978	-584.402794	1908120
Sagina saginoides	SASA	Forb/herb	355	226	2784	364.1	1536.3	298.33512	406.4008128	762.001524	108.0656928	774.298476	3093620
Hippuris vulgaris	HIVU2	Forb/herb	355	116	3383	184.7	1989.3	143.47704	355.6007112	1397.002794	212.1236712	592.297206	6439280
Briza maxima	BRMA	Graminoid	356	67	2426	302	1704.25	244.7304	304.8006096	1016.002032	60.0702096	688.247968	4314060
Berula erecta	BEER	Forb/herb	357	113	1863	212.6	848.8	167.56032	406.4008128	1524.003048	238.8404928	-675.203048	4867730
Triticum aestivum	TRAE	Graminoid	357	76	2671	217	1372.6	171.3584	254.000508	2540.00508	82.642108	-1167.40508	7314530
Quercus macrocarpa	QUMA2	Tree, Shrub	358	391	1449	478.85	1190.75	397.38732	381.000762	1270.00254	-16.386558	-79.25254	5372420
Nyssa sylvatica	NYSY	Tree	359	622	1991	981.9	1484.5	831.62008	1016.002032	1524.003048	184.381952	-39.503048	4353570
Symphoricarpos oreophilus	SYOR2	Shrub	361	160	1940	283	828	228.3296	304.8006096	1016.002032	76.4710096	-188.002032	2036860
Potentilla diversifolia	PODI2	Forb/herb	361	233	2685	341	1106	278.3952	203.2004064	889.001778	-75.1947936	216.998222	2482370
Helenium autumnale	HEAU	Forb/herb	364	225	2419	382.15	1466	313.91588	254.000508	1524.003048	-59.915372	-58.003048	6164420
Sambucus nigra	SANIC5	Shrub, Tree	365	204	1801	285	1248.8	230.056	254.000508	1524.003048	23.944508	-275.203048	6987410
Quercus velutina	QUVE	Tree	366	726	1633	897	1396	758.3344	762.001524	2032.004064	3.667124	-636.004064	2105720
Salix orestera	SAOR	Shrub	367	143	1370	417	965.6	343.9984	254.000508	609.6012192	-89.997892	355.9987808	337317
Celtis reticulata	CELAR	Tree, Shrub	367	69	1784	192.8	583.3	150.46896	177.8003556	1397.002794	27.3313956	-813.702794	2767860
Heuchera cylindrica	HECY2	Forb/herb	368	183	2487	278.05	1215	224.05676	254.000508	889.001778	29.943748	325.998222	1304700
Stellaria nitens	STNI	Forb/herb	368	113	1950	281	1397.3	226.6032	254.000508	508.001016	27.397308	889.298984	1517490
Danthonia unispicata	DAUN	Graminoid	368	251	1627	322.7	1378.45	262.59864	304.8006096	3937.007874	42.2019696	-2558.557874	1753200
Shepherdia canadensis	SHCA	Shrub	368	141	1741	212.8	968.65	167.73296	381.000762	762.001524	213.267802	206.648476	5077020
Pluchea odorata	PLODO	Subshrub, Forb/herb	370	61	1621	126.45	1231.1	93.19564	254.000508	1016.002032	160.804868	215.097968	5035900
Cardamine pensylvanica	CAPE3	Forb/herb	370	208	2362	374	1430.75	306.8808	812.8016256	1397.002794	505.9208256	33.747206	7683230
Mertensia ciliata	MECI3	Forb/herb	371	203	2085	343	1151	280.1216	304.8006096	1651.003302	24.6790096	-500.003302	1745710
Balsamorhiza sagittata	BASA3	Forb/herb	371	180	1815	280.5	1153	226.1716	203.2004064	635.00127	-22.9711936	517.99873	2199040
Lespedeza capitata	LECA8	Forb/herb	371	458	1641	679	1236	570.1568	482.6009652	1143.002286	-87.5558348	92.997714	2683480
Eriogonum sphaerocephalum	ERSP7	Subshrub, Shrub	374	179	1932	242.65	757.4	193.49948	254.000508	457.2009144	60.501028	300.1990856	489586
Opuntia polyacantha	OPPO	Shrub	374	120	1093	190.6	515	148.56992	254.000508	508.001016	105.430588	6.998984	2495690
Rudbeckia laciniata	RULA3	Subshrub, Forb/herb	374	263	1728	394.95	1242.35	324.96484	381.000762	1397.002794	56.035922	-154.652794	5366950
Spirodela polyrrhiza	SPPO	Forb/herb	374	113	2156	299.8	1466	242.83136	304.8006096	1397.002794	61.9692496	68.997206	7758380
Potamogeton gramineus	POGR8	Forb/herb	375	158	3092	267.1	1275.5	214.60472	304.8006096	1397.002794	90.1958896	-121.502794	5911400
Eragrostis spectabilis	ERSP	Graminoid	376	331	1641	628.5	1423.25	526.5652	254.000508	1524.003048	-272.564692	-100.753048	4416950
Ailanthus altissima	AIAL	Tree	376	125	2159	283	1283.75	228.3296	355.6007112	2286.004572	127.2711112	-1002.254572	5975950
Lupinus sericeus	LUSE4	Subshrub, Forb/herb	377	165	2685	255.6	735	204.67792	127.000254	279.4005588	-77.677666	455.5994412	1681430
Pinus flexilis	PIFL2	Tree	378	143	1211	244	723	194.6648	508.001016	1778.003556	313.336216	-1055.003556	4340810
Antennaria neglecta	ANNE	Forb/herb	378	328	2433	574.1	1231	479.60712	279.4005588	1524.003048	-200.2065612	-293.003048	4883340
Ostrya virginiana	OSVI	Tree, Shrub	379	398	1560	819	1463	691.0048	457.2009144	1524.003048	-233.8038856	-61.003048	3888890
Hamamelis virginiana	HAVI4	Tree, Shrub	379	752	1744	913.8	1510	772.83616	762.001524	1524.003048	-10.834636	-14.003048	4330750
Ceanothus megacarpus	CEME	Shrub	381	186	823	288	574	232.6456	228.6004572	609.6012192	-4.0451428	-35.6012192	130810
Pinus lambertiana	PILA	Tree	381	214	2123	422	1718	348.3144	635.00127	2286.004572	286.68687	-568.004572	2838820
Coreopsis tinctoria	COTI3	Forb/herb	381	159	2201	281	1324	226.6032	508.001016	1397.002794	281.397816	-73.002794	7018970
Ammannia coccinea	AMCO	Forb/herb, Subshrub	382	62	1607	221.5	1403.8	175.2428	406.4008128	1524.003048	231.1580128	-120.203048	6382970
Symphoricarpos occidentalis	SYOC	Shrub	383	100	2221	343.2	749.7	280.29424	304.8006096	1143.002286	24.5063696	-393.302286	3815890
Pinus sabiniana	PISA2	Tree	384	87	1441	249	1241.7	198.9808	355.6007112	609.6012192	156.6199112	632.0987808	290117
Alnus rubra	ALRU2	Tree	384	176	3271	656.3	2296.3	550.56216	609.6012192	5588.011176	59.0390592	-3291.711176	773961
Boehmeria cylindrica	BOCY	Forb/herb	384	370	1623	623.3	1472.7	522.07656	889.001778	1270.00254	366.925218	202.69746	4753530
Echinochloa colona	ECCO2	Graminoid	384	60	2204	81	1422	53.9632	304.8006096	1524.003048	250.8374096	-102.003048	6602730
Platanus occidentalis	PLOC	Tree	385	182	1599	838.6	1355.2	707.92352	762.001524	2032.004064	54.078004	-676.804064	6858220
Armeria maritima	ARMA6	Subshrub, Forb/herb	386	67	2661	150.25	1966.5	113.7398	812.8016256	1524.003048	699.0618256	442.496952	3213300
Arnica latifolia	ARLA8	Forb/herb	388	295	3271	460.1	2468.25	381.20232	355.6007112	1016.002032	-25.6016088	1452.247968	2155340
Pinus jeffreyi	PIJE	Tree	389	76	2012	358	1708.2	293.0696	508.001016	2032.004064	214.931416	-323.804064	369525
Cornus drummondii	CODR	Tree, Shrub	389	540	1538	619.8	1366	519.05536	812.8016256	1397.002794	293.7462656	-31.002794	2523370
Callitriche palustris	CAPA52	Forb/herb	389	143	3197	289	1648.2	233.5088	812.8016256	1397.002794	579.2928256	251.197206	6876570
Taxus brevifolia	TABR2	Tree	390	238	3039	650.6	1954.95	545.64192	609.6012192	1524.003048	63.9592992	430.946952	2985110
Vaccinium membranaceum	VAME	Shrub	391	235	2761	477	2196.5	395.7904	254.000508	1270.00254	-141.789892	926.49746	2028890
Pennisetum setaceum	PESE3	Graminoid	391	88	2795	180	1056.5	139.42	457.2009144	1016.002032	317.7809144	40.497968	3872320
Lupinus albicaulis	LUAL3	Forb/herb	392	214	2298	481	1904.55	399.2432	889.001778	1524.003048	489.758578	380.546952	632591
Hypoxis hirsuta	HYHI2	Forb/herb	392	401	1633	668.65	1445	561.22268	457.2009144	1397.002794	-104.0217656	47.997206	4108660
Gleditsia triacanthos	GLTR	Tree, Shrub	392	125	1590	436.3	1336	360.65816	508.001016	1778.003556	147.342856	-442.003556	6664340
Boechera stricta	ARDR	Forb/herb	393	120	2685	312	1231	253.3624	381.000762	1524.003048	127.638362	-293.003048	5000690
Paspalum dilatatum	PADI3	Graminoid	394	63	3327	207	1599	162.7264	889.001778	1524.003048	726.275378	74.996952	5527220
Festuca californica	FECA	Graminoid	395	281	1997	514	1766	427.7288	304.8006096	508.001016	-122.9281904	1257.998984	383869
Kalmia latifolia	KALA	Tree, Shrub	395	919	1936	1025	1528.6	868.824	812.8016256	1524.003048	-56.0223744	4.596952	4362870
Lonicera japonica	LOJA	Vine	395	216	2930	392.3	1456	322.67736	609.6012192	1524.003048	286.9238592	-68.003048	7204530
Agrostis hyemalis	AGHY	Graminoid	397	392	2182	646.8	1454.2	542.36176	508.001016	1143.002286	-34.360744	311.197714	7205450
Carex vesicaria	CAVE6	Graminoid	398	228	2942	420.25	1421	346.8038	203.2004064	1016.002032	-143.6033936	404.997968	5113720
Tilia americana	TIAM	Tree	398	427	1728	624.55	1432.3	523.15556	533.4010668	2032.004064	10.2455068	-599.704064	5430850
Juncus drummondii	JUDR	Graminoid	399	240	2979	442.6	2372.8	366.09632	812.8016256	1397.002794	446.7053056	975.797206	2359080
Sphenopholis obtusata	SPOB	Graminoid	400	162	1691	282	1445.3	227.4664	254.000508	1524.003048	26.534108	-78.703048	6653480
Prunus fasciculata	PRFA	Shrub	401	69	761	128	601	94.5336	203.2004064	508.001016	108.6668064	92.998984	485157
Bothriochloa barbinodis	BOBA3	Graminoid	401	105	821	212	540	167.0424	304.8006096	508.001016	137.7582096	31.998984	1865060
Juglans nigra	JUNI	Tree	401	211	1453	428	1263	353.4936	762.001524	1524.003048	408.507924	-261.003048	6155640
Hilaria jamesii	PLJA	Graminoid	402	69	585	150	414.9	113.524	152.4003048	457.2009144	38.8763048	-42.3009144	1147220
Ilex verticillata	ILVE	Tree, Shrub	402	750	1633	892.05	1411.75	754.06156	889.001778	1524.003048	134.940218	-112.253048	1832990
Potamogeton natans	PONA4	Forb/herb	402	200	2981	353.45	1998.65	289.14204	304.8006096	1397.002794	15.6585696	601.647206	6007390
Quercus gambelii	QUGA	Tree, Shrub	404	142	898	258.15	620.2	206.87908	254.000508	609.6012192	47.121428	10.5987808	1232030
Hypericum mutilum	HYMU	Forb/herb	404	359	4283	747	1616.85	628.8544	762.001524	1397.002794	133.147124	219.847206	7792930
Bassia hyssopifolia	BAHY	Forb/herb	405	63	1557	102	574	72.0904	177.8003556	609.6012192	105.7099556	-35.6012192	2098650
Phyllodoce breweri	PHBR4	Subshrub, Shrub	406	273	1530	555	1153	463.12	1016.002032	1524.003048	552.882032	-371.003048	134163
Ribes inerme	RIIN2	Shrub	406	131	2012	283.25	1292	228.5454	304.8006096	609.6012192	76.2552096	682.3987808	2757800
Verbesina encelioides	VEEN	Forb/herb	406	75	1828	237.5	855.5	189.054	254.000508	508.001016	64.946508	347.498984	2966240
Osmorhiza occidentalis	OSOC	Forb/herb	407	269	2582	361.3	1608	295.91816	406.4008128	889.001778	110.4826528	718.998222	1438740
Carex bigelowii	CABI5	Graminoid	407	132	1505	145	790	109.208	914.4018288	1397.002794	805.1938288	-607.002794	4026970
Quercus alba	QUAL	Tree	407	513	1873	890.3	1398.9	752.55096	762.001524	2032.004064	9.450564	-633.104064	5622720
Carex scoparia	CASC11	Graminoid	407	307	3039	589.9	1416.1	493.24568	508.001016	1397.002794	14.755336	19.097206	5628950
Acer saccharinum	ACSA2	Tree	407	149	1695	431.6	1235.1	356.60112	508.001016	1778.003556	151.399896	-542.903556	6061270
Erigeron canadensis	COCA5	Forb/herb	408	86	2400	234	1287.45	186.0328	355.6007112	1397.002794	169.5679112	-109.552794	7099830
Sorbus scopulina	SOSC2	Tree, Shrub	410	238	2545	398.7	1962.85	328.20184	254.000508	1524.003048	-74.201332	438.846952	4615100
Lycopodium annotinum	LYAN2	Subshrub, Forb/herb	410	138	3778	231.45	2314.6	183.83164	812.8016256	1524.003048	628.9699856	790.596952	4858310
Quercus dumosa	QUDU	Tree, Shrub	411	130	1234	282	908	227.4664	304.8006096	609.6012192	77.3342096	298.3987808	441518
Fraxinus latifolia	FRLA	Tree	411	170	2344	350	1766	286.164	508.001016	2997.205994	221.837016	-1231.205994	491365
Lindera benzoin	LIBE3	Tree, Shrub	411	790	1671	963	1431	815.3056	812.8016256	1270.00254	-2.5039744	160.99746	1730040
Cornus amomum	COAM2	Shrub	411	783	1718	873.5	1427.5	738.0492	914.4018288	1524.003048	176.3526288	-96.503048	2214600
Trifolium hybridum	TRHY	Forb/herb	411	76	2536	310.5	1426	252.0676	660.4013208	1524.003048	408.3337208	-98.003048	7250290
Fouquieria splendens	FOSP2	Shrub	412	60	575	83	475	55.6896	152.4003048	381.000762	96.7107048	93.999238	475802
Eriogonum strictum	ERST4	Subshrub, Forb/herb	412	182	1935	232	1250	184.3064	254.000508	457.2009144	69.694108	792.7990856	601072
Phlox longifolia	PHLO2	Subshrub, Forb/herb	414	159	1356	208.65	583	164.15068	508.001016	1016.002032	343.850336	-433.002032	1845930
Juniperus scopulorum	JUSC2	Tree, Shrub	414	159	2242	298.95	795	242.09764	228.6004572	660.4013208	-13.4971828	134.5986792	4593610
Carpinus caroliniana	CACA18	Tree, Shrub	415	801	1728	911.1	1493	770.50552	584.2011684	2032.004064	-186.3043516	-539.004064	2589770
Cornus florida	COFL2	Tree, Shrub	415	622	1671	960.7	1445	813.32024	711.2014224	2032.004064	-102.1188176	-587.004064	6099110
Leymus condensatus	LECO12	Graminoid	417	78	1465	283	676.2	228.3296	355.6007112	635.00127	127.2711112	41.19873	1477220
Melica subulata	MESU	Graminoid	417	172	3478	539	2224.4	449.3088	609.6012192	1270.00254	160.2924192	954.39746	1521200
Viola macloskeyi	VIMA2	Forb/herb	419	273	2825	451.7	1496	373.95144	355.6007112	1143.002286	-18.3507288	352.997714	5100220
Juncus marginatus	JUMA4	Graminoid	419	307	1673	487.8	1498.9	405.11296	812.8016256	1397.002794	407.6886656	101.897206	6307640
Carex lenticularis var lipocarpa	CALEL3	Graminoid	419	215	3121	475.6	2261.4	394.58192	812.8016256	1397.002794	418.2197056	1448.598374	2147780
Cercis canadensis	CECA4	Tree, Shrub	421	239	1599	716	1431.4	602.0952	508.001016	2032.004064	-94.094184	-600.604064	5289300
Rubus leucodermis	RULE	Vine, Subshrub	422	270	2831	446.2	1911	369.20384	609.6012192	1524.003048	240.3973792	386.996952	2053860
Cornus canadensis	COCA13	Subshrub, Shrub, Forb/herb	424	213	3383	294	2113.8	237.8248	812.8016256	1270.00254	574.9768256	843.79746	5276330
Antennaria microphylla	ANMI3	Forb/herb	426	185	2654	303.75	1133	246.241	304.8006096	1016.002032	58.5596096	116.997968	3008930
Melica bulbosa	MEBU	Graminoid	427	143	2074	295.3	1241.4	238.94696	508.001016	889.001778	269.054056	352.398222	1740630
Trifolium hirtum	TRHI4	Forb/herb	427	67	1911	289	1233.1	233.5088	254.000508	1346.202692	20.491708	-113.102692	1852780
Carex lurida	CALU5	Graminoid	427	827	1899	982.6	1468.6	832.22432	508.001016	1651.003302	-324.223304	-182.403302	2147470
Echinacea pallida	ECPA	Forb/herb	427	353	1510	862.5	1333.4	728.554	355.6007112	1016.002032	-372.9532888	317.397968	2873170
Rosa nutkana	RONU	Subshrub	429	159	3199	396	2287.2	325.8712	1397.002794	3175.00635	1071.131594	-887.80635	3234670
Fraxinus americana	FRAM2	Tree	429	296	1600	894.2	1414.6	755.91744	711.2014224	2032.004064	-44.7160176	-617.404064	4751670
Acacia greggii	ACGR	Tree, Shrub	430	58	880	85	539	57.416	76.2001524	508.001016	18.7841524	30.998984	732038
Carex scopulorum	CASC12	Graminoid	431	272	2685	452	1872	374.2104	203.2004064	508.001016	-171.0099936	1363.998984	1844690
Allium acuminatum	ALAC4	Forb/herb	432	112	2362	268	1255.3	215.3816	254.000508	1524.003048	38.618908	-268.703048	1762400
Artemisia tridentata subsp vasey	ARTRV	Tree, Shrub	432	130	1408	244	974	194.6648	279.4005588	1143.002286	84.7357588	694.5994412	1943930
Salix pulchra	SAPU15	Subshrub, Shrub, Tree	434	114	1509	140.65	955	105.45308	101.6002032	3048.006096	-3.8528768	-2093.006096	1392230
Oenothera pallida	OEPA	Forb/herb	435	54	1940	169.8	536	130.61536	254.000508	457.2009144	123.385148	78.7990856	2552780
Ptelea trifoliata	PTTR	Tree, Shrub	435	180	1553	261.8	1303.6	210.02976	762.001524	1270.00254	551.971764	33.59746	4962190
Ribes lacustre	RILA	Shrub	437	217	3121	372.8	2356.4	305.84496	203.2004064	3048.006096	-102.6445536	-691.606096	4518610
Solidago gigantea	SOGI	Forb/herb	437	193	2006	369	1243	302.5648	355.6007112	1270.00254	53.0359112	-27.00254	6131290
Osmunda regalis	OSRE	Forb/herb	437	629	1662	917.4	1533	775.94368	812.8016256	1397.002794	36.8579456	135.997206	6132440
Astragalus filipes	ASFI	Forb/herb	439	128	1932	236.8	611	188.44976	203.2004064	762.001524	14.7506464	-151.001524	916888
Spiranthes cernua	SPCE	Forb/herb	439	596	1744	768	1243	646.9816	609.6012192	1397.002794	-37.3803808	-154.002794	2639180
Spiranthes romanzoffiana	SPRO	Forb/herb	439	181	3269	310.5	2196.4	252.0676	304.8006096	1397.002794	52.7330096	799.397206	5286380
Ranunculus flammula	RAFL2	Forb/herb	439	153	3197	281	2119.4	226.6032	304.8006096	609.6012192	78.1974096	1509.798781	6449390
Gaillardia pulchella	GAPU	Subshrub, Forb/herb	439	239	2143	323.8	1299.7	263.54816	177.8003556	457.2009144	-85.7478044	842.4990856	7785310
Symphyotrichum foliaceum	SYFOF	Forb/herb	444	180	2825	348.15	2228.35	284.56708	304.8006096	1143.002286	20.2335296	1085.347714	4273820
Adiantum capillus-veneris	ADCA	Forb/herb	445	69	2759	176.2	1510	136.13984	254.000508	1524.003048	117.860668	-14.003048	4970980
Saponaria officinalis	SAOF4	Forb/herb	445	149	2265	374.2	1445	307.05344	812.8016256	1143.002286	505.7481856	301.997714	6424670
Tsuga canadensis	TSCA	Tree	446	704	1936	895.25	1477.75	756.8238	812.8016256	1397.002794	55.9778256	80.747206	2157290
Juncus parryi	JUPA	Graminoid	447	143	2761	470.1	1942	389.83432	762.001524	1524.003048	372.167204	417.996952	1734230
Juncus acuminatus	JUAC	Graminoid	448	229	2831	321.15	1986	261.26068	406.4008128	1397.002794	145.1401328	588.997206	6807140
Potamogeton epihydrus	POEP2	Forb/herb	449	214	2908	392.8	1898	323.10896	355.6007112	1397.002794	32.4917512	500.997206	6543060
Salix lemmonii	SALE	Shrub	451	273	1530	366	1166	299.9752	508.001016	1016.002032	208.025816	149.997968	407008
Morus alba	MOAL	Tree, Shrub	453	81	2400	257.6	1232	206.40432	762.001524	1524.003048	555.597204	-292.003048	6583820
Physocarpus capitatus	PHCA11	Shrub	454	314	3269	550.3	1999.1	459.06296	508.001016	2032.004064	48.938056	-32.904064	922557
Sassafras albidum	SAAL5	Tree, Shrub	455	854	1736	960.7	1430.3	813.32024	762.001524	2032.004064	-51.318716	-601.704064	4381360
Juncus interior	JUIN2	Graminoid	455	182	1316	346	1081.3	282.7112	508.001016	1397.002794	225.289816	-315.702794	4793110
Tridens flavus	TRFL2	Graminoid	456	579	1841	698.75	1364.75	587.205	431.8008636	1524.003048	-155.4041364	-159.253048	2522050
Solidago nemoralis	SONE	Forb/herb	456	284	1465	563	1264	470.0256	381.000762	1143.002286	-89.024838	120.997714	4486800
Salix amygdaloides	SAAM2	Tree, Shrub	456	182	1382	279.75	931.5	225.5242	609.6012192	1524.003048	384.0770192	-592.503048	5669230
Artemisia frigida	ARFR4	Subshrub	457	141	1167	221.8	622	175.50176	254.000508	1016.002032	78.498748	-394.002032	5887790
Salix geyeriana	SAGE2	Tree, Shrub	458	215	2222	314.25	1353.1	255.3046	482.6009652	1752.603505	227.2963652	-399.503505	1676230
Carex blanda	CABL	Graminoid	460	431	1754	673.8	1400.2	565.66816	914.4018288	1524.003048	348.7336688	-123.803048	3550950
Crepis acuminata	CRAC2	Forb/herb	462	160	1935	267.05	1215	214.56156	203.2004064	508.001016	-11.3611536	706.998984	1740480
Rubus spectabilis	RUSP	Vine, Subshrub	463	274	4564	700.1	2540	588.37032	355.6007112	609.6012192	-232.7696088	1930.398781	711865
Lomatium dissectum	LODI	Forb/herb	463	122	2661	233	1440.8	185.1696	355.6007112	2540.00508	170.4311112	-1099.20508	1822710
Ranunculus abortivus	RAAB	Forb/herb	463	390	1710	717.2	1353.1	603.13104	406.4008128	1473.202946	-196.7302272	-120.102946	5633850
Epilobium glaberrimum	EPGL	Forb/herb	464	115	2761	366	1959	299.9752	304.8006096	508.001016	4.8254096	1450.998984	1082330
Camassia quamash	CAQU2	Forb/herb	464	215	3087	335.9	1616.1	273.99288	406.4008128	1397.002794	132.4079328	219.097206	1152060
Betula occidentalis	BEOC2	Tree, Shrub	464	143	1401	224.3	927.95	177.65976	254.000508	1778.003556	76.340748	-850.053556	3148800
Botrychium virginianum	BOVI	Forb/herb	465	345	3778	669.8	1473.8	562.21536	355.6007112	1397.002794	-206.6146488	76.797206	7394740
Betula papyrifera	BEPA	Tree	466	143	1862	296.5	1246	239.9828	304.8006096	1524.003048	64.8178096	-278.003048	5637460
Potamogeton nodosus	PONO2	Forb/herb	466	56	2006	258.5	1378.5	207.1812	304.8006096	1397.002794	97.6194096	-18.502794	7288690
Cucurbita foetidissima	CUFO	Vine, Forb/herb	469	70	1091	251.2	874.6	200.87984	127.000254	1041.402083	-73.879586	-166.802083	2889030
Erigeron peregrinus	ERPE3	Forb/herb	470	131	4564	423.5	2555.5	349.6092	304.8006096	508.001016	-44.8085904	2047.498984	2604350
Phacelia tanacetifolia	PHTA	Forb/herb	470	69	1906	108.9	775	78.04648	203.2004064	457.2009144	125.1539264	317.7990856	3650600
Penstemon laetus	PELA7	Subshrub, Forb/herb	471	142	1935	342	1444	279.2584	304.8006096	508.001016	25.5422096	935.998984	329379
Fraxinus velutina	FRVE2	Tree	471	113	1423	224	637.5	177.4008	304.8006096	508.001016	127.3998096	129.498984	1950630
Chondrosum hirsutum	BOHI2	Graminoid	472	169	1379	304	964.45	246.4568	177.8003556	762.001524	-68.6564444	202.448476	3600970
Geum canadense	GECA7	Forb/herb	474	390	1582	648.85	1344	544.13132	381.000762	1524.003048	-163.130558	-180.003048	3407860
Eriophorum angustifolium	ERAN6	Graminoid	474	114	3365	147	2224.15	110.9344	609.6012192	1397.002794	498.6668192	827.147206	5730560
Lepidium montanum	LEMO2	Subshrub, Forb/herb	475	69	732	169.4	459.9	130.27008	203.2004064	355.6007112	72.9303264	104.2992888	1649290
Mimulus primuloides	MIPR	Forb/herb	477	224	2155	372.8	1393	305.84496	609.6012192	1524.003048	303.7562592	-131.003048	999826
Symphyotrichum laeve	SYLAL3	Forb/herb	477	260	2264	391.8	1234.4	322.24576	508.001016	889.001778	185.755256	345.398222	5828050
Salix nigra	SANI	Tree	477	87	1599	578.2	1470.8	483.14624	457.2009144	2032.004064	-25.9453256	-561.204064	7083140
Berberis aquifolium	MAAQ2	Shrub, Subshrub	478	130	2573	427.7	1779	353.23464	508.001016	1143.002286	154.766376	635.997714	4953410
Paspalum distichum	PADI6	Graminoid	478	60	2156	184.25	1417.25	143.0886	762.001524	1625.603251	618.912924	-208.353251	6128510
Atriplex lentiformis	ATLE	Subshrub, Shrub	479	58	994	75.8	553	49.47456	101.6002032	508.001016	52.1256432	44.998984	496062
Iris missouriensis	IRMI	Forb/herb	479	130	2560	280.8	1066	226.43056	609.6012192	889.001778	383.1706592	176.998222	2995950
Agoseris aurantiaca	AGAU2	Subshrub, Forb/herb	481	180	2761	375	2131	307.744	482.6009652	1752.603505	174.8569652	378.396495	2289900
Spiraea douglasii	SPDO	Shrub	482	215	3269	510.15	2229.55	424.40548	406.4008128	1270.00254	-18.0046672	959.54746	4091380
Caltha palustris	CAPA5	Forb/herb	482	116	3353	138.1	1392	103.25192	762.001524	1524.003048	658.749604	-132.003048	5207790
Claytonia sibirica	CLSIS	Forb/herb	483	272	3865	650.5	2533.8	545.5556	355.6007112	609.6012192	-189.9548888	1924.198781	1279030
Veratrum californicum	VECA2	Forb/herb	483	214	2961	367	1625.9	300.8384	406.4008128	762.001524	105.5624128	863.898476	2280190
Carex stipata	CAST5	Graminoid	485	191	2839	416	1609.4	343.1352	304.8006096	1270.00254	-38.3345904	339.39746	6797290
Vaccinium parvifolium	VAPA	Shrub	486	333	3365	931.5	2473.75	788.1148	406.4008128	1270.00254	-381.7139872	1203.74746	672480
Simmondsia chinensis	SICH	Shrub	486	66	964	91	500.75	62.5952	50.8001016	254.000508	-11.7950984	246.749492	812280
Parnassia palustris	PAPA8	Forb/herb	486	138	3383	164.25	1535.5	125.8246	254.000508	812.8016256	128.175908	722.6983744	4724160
Vaccinium corymbosum	VACO	Shrub	486	523	1991	1003.75	1586.75	850.481	812.8016256	1270.00254	-37.6793744	316.74746	6258560
Lupinus lepidus	LULE2	Forb/herb	488	182	2761	281.7	1301.3	227.20744	254.000508	381.000762	26.793068	920.299238	1565360
Ribes montigenum	RIMO2	Shrub	488	235	1531	295.3	1043	238.94696	254.000508	889.001778	15.053548	153.998222	1998360
Setaria pumila	SEPU8	Graminoid	489	63	2573	231.6	1366.8	183.96112	635.00127	1524.003048	451.04015	-157.203048	6826600
Rhamnus purshiana	FRPU7	Tree, Shrub	490	236	3269	622.45	2022.25	521.34284	355.6007112	1143.002286	-165.7421288	879.247714	3590540
Lupinus arboreus	LUAR	Subshrub, Shrub	491	233	2182	353	1679.5	288.7536	406.4008128	762.001524	117.6472128	917.498476	789347
Chamaecrista fasciculata	CHFA2	Forb/herb	491	398	1633	613	1457.5	513.1856	355.6007112	1143.002286	-157.5848888	314.497714	3168330
Spartina pectinata	SPPE	Graminoid	491	250	1465	367	1214	300.8384	355.6007112	889.001778	54.7623112	324.998222	4862140
Agastache urticifolia	AGUR	Subshrub, Forb/herb	492	183	1982	322.65	1316.7	262.55548	457.2009144	609.6012192	194.6454344	707.0987808	1519120
Cyperus erythrorhizos	CYER2	Graminoid	492	55	2302	191	1267.75	148.9152	355.6007112	1270.00254	206.6855112	-2.25254	6372160
Acer saccharum	ACSA3	Tree, Shrub	492	220	1744	862.55	1428	728.59716	558.8011176	2032.004064	-169.7960424	-604.004064	6402520
Crepis occidentalis	CROC	Forb/herb	494	169	2661	279	1338	224.8768	304.8006096	508.001016	79.9238096	829.998984	2526020
Amorpha canescens	AMCA6	Subshrub, Shrub	494	338	1224	417.3	1052.35	344.25736	508.001016	1143.002286	163.743656	-90.652286	3026810
Carex aurea	CAAU3	Graminoid	494	143	2545	266.6	1307.5	214.17312	355.6007112	1016.002032	141.4275912	291.497968	6618020
Pedicularis groenlandica	PEGR2	Forb/herb	495	207	2671	422.4	2131.9	348.65968	254.000508	1270.00254	-94.659172	861.89746	1972180
Carex echinata	CAEC	Graminoid	496	307	3778	647.75	2317.75	543.1818	914.4018288	1397.002794	371.2200288	920.747206	7640060
Ranunculus sceleratus	RASC3	Forb/herb	496	142	2400	243	1198.5	193.8016	203.2004064	1397.002794	9.3988064	-198.502794	7927060
Sorghastrum nutans	SONU2	Graminoid	497	76	1641	419.6	1329.4	346.24272	279.4005588	1143.002286	-66.8421612	186.397714	5088380
Hydrophyllum capitatum	HYCA4	Forb/herb	499	200	2201	286.7	990.9	231.52344	406.4008128	762.001524	174.8773728	228.898476	1271910
Arctostaphylos columbiana	ARCO3	Tree, Shrub	500	283	2573	1038.95	2083	880.86564	330.2006604	889.001778	-550.6649796	1193.998222	308887
Purshia glandulosa	PUGL2	Shrub	501	69	788	176	639	135.9672	127.000254	381.000762	-8.966946	257.999238	585111
Acer rubrum	ACRU	Tree	501	360	1744	960	1505	812.716	635.00127	2032.004064	-177.71473	-527.004064	7504010
Eleocharis obtusa	ELOB2	Graminoid	502	225	4283	772.9	1654.5	651.21128	457.2009144	1524.003048	-194.0103656	130.496952	7543150
Arnica chamissonis	ARCH3	Forb/herb	503	143	2737	287	1151.2	231.7824	355.6007112	609.6012192	123.8183112	541.5987808	4706190
Sequoia sempervirens	SESE3	Tree	505	282	2930	547	1929.4	456.2144	508.001016	5080.01016	51.786616	-3150.61016	6780390
Symphyotrichum pilosum	SYPIP3	Forb/herb	506	179	1468	895	1236	756.608	711.2014224	1270.00254	-45.4065776	-34.00254	4179170
Microseris nutans	MINU	Forb/herb	507	232	2302	318.6	1542	259.05952	406.4008128	1524.003048	147.3412928	17.996952	1697530
Pinus strobus	PIST	Tree	507	633	1873	891	1246.7	753.1552	508.001016	2032.004064	-245.154184	-785.304064	4098490
Carex canescens	CACA11	Graminoid	507	206	3197	287	2182	231.7824	355.6007112	1016.002032	123.8183112	1165.997968	6085000
Juniperus osteosperma	JUOS	Tree	508	69	717	184	609	142.8728	304.8006096	508.001016	161.9278096	100.998984	1201850
Bromus ciliatus	BRCI2	Graminoid	509	143	1635	351	1246	287.0272	304.8006096	1016.002032	17.7734096	229.997968	7554250
Arctostaphylos pungens	ARPU5	Shrub, Subshrub	511	126	994	253	657	202.4336	203.2004064	457.2009144	0.7668064	199.7990856	1437050
Agrostis idahoensis	AGID	Graminoid	511	214	2955	421	1542	347.4512	254.000508	762.001524	-93.450692	779.998476	4558960
Lomatium triternatum	LOTR2	Forb/herb	513	183	2545	258.6	1743.2	207.26752	203.2004064	508.001016	-4.0671136	1235.198984	1527410
Acalypha virginica	ACVI	Forb/herb	514	634	1645	825.85	1289.4	696.91772	330.2006604	1524.003048	-366.7170596	-234.603048	2294590
Veronica wormskjoldii	VEWO2	Forb/herb	517	126	3108	381	2107	312.9232	812.8016256	1397.002794	499.8784256	709.997206	5329550
Schoenoplectus tabernaemontani	SCTA2	Graminoid	517	88	2895	304.8	1499	247.14736	457.2009144	1397.002794	210.0535544	101.997206	8159940
Oxytropis lambertii	OXLA3	Forb/herb	518	112	925	277.7	715	223.75464	406.4008128	609.6012192	182.6461728	105.3987808	2006770
Atriplex polycarpa	ATPO	Shrub	519	54	683	77	495.3	50.5104	76.2001524	304.8006096	25.6897524	190.4993904	527702
Adiantum pedatum	ADPE	Forb/herb	519	394	3283	831	1583.6	701.3632	914.4018288	1524.003048	213.0386288	59.596952	5746120
Teucrium canadense	TECA3	Forb/herb	520	239	1633	457	1301.1	378.5264	508.001016	1524.003048	129.474616	-222.903048	6624250
Gaultheria shallon	GASH	Subshrub, Shrub	523	321	3778	552.5	2361	460.962	1397.002794	3175.00635	936.040794	-814.00635	688243
Cardamine oligosperma	CAOL	Forb/herb	526	182	3121	392	1930.25	322.4184	355.6007112	1270.00254	33.1823112	660.24746	1499560
Salix interior	SAIN3	Shrub, Tree	527	178	1861	312.9	1090.6	254.13928	254.000508	1778.003556	-0.138772	-687.403556	4990810
Ulmus americana	ULAM	Tree	527	182	1671	431	1243	356.0832	381.000762	1778.003556	24.917562	-535.003556	7357180
Euthamia occidentalis	EUOC4	Forb/herb	528	82	2487	180	1215.15	139.42	406.4008128	812.8016256	266.9808128	402.3483744	2301210
Oemleria cerasiformis	OECE	Tree, Shrub	532	234	3199	468.3	1940.9	388.28056	406.4008128	838.2016764	18.1202528	1102.698324	509485
Mirabilis multiflora	MIMU	Forb/herb, Subshrub	532	69	648	169.55	564.55	130.39956	203.2004064	457.2009144	72.8008464	107.3490856	988339
Brassica rapa	BRRA	Forb/herb	532	62	2930	283	1378.75	228.3296	889.001778	1397.002794	660.672178	-18.252794	8969380
Atriplex confertifolia	ATCO	Subshrub, Shrub	533	58	1496	96	400.6	66.9112	101.6002032	304.8006096	34.6890032	95.7993904	1989770
Carex rossii	CARO5	Graminoid	534	125	2761	287.9	2069.55	232.55928	355.6007112	1524.003048	123.0414312	545.546952	2835980
Celastrus scandens	CESC	Vine	534	365	1796	532.7	1232	443.87064	762.001524	1524.003048	318.130884	-292.003048	5123460
Parthenocissus quinquefolia	PAQU2	Vine	535	236	1621	462.1	1438.2	382.92872	812.8016256	1524.003048	429.8729056	-85.803048	7119500
Ranunculus eschscholtzii	RAES	Forb/herb	538	143	3108	361.4	2134.6	296.00448	304.8006096	508.001016	8.7961296	1626.598984	3204490
Quercus vacciniifolia	QUVA	Shrub	539	362	1997	703	1766	590.8736	508.001016	1524.003048	-82.872584	241.996952	138820
Anemopsis californica	ANCA10	Forb/herb	539	58	1911	140.9	574	105.66888	152.4003048	457.2009144	46.7314248	116.7990856	2106300
Geranium richardsonii	GERI	Forb/herb	543	227	1393	342	974	279.2584	254.000508	762.001524	-25.257892	211.998476	2197970
Juncus mertensianus	JUME3	Graminoid	544	115	3089	421.9	2379.5	348.22808	254.000508	762.001524	-94.227572	1617.498476	2834620
Hypericum anagalloides	HYAN2	Forb/herb	545	230	2961	400	2088.2	329.324	406.4008128	1143.002286	77.0768128	945.197714	1637660
Circaea alpina	CIAL	Forb/herb	546	219	3778	372	2142.75	305.1544	406.4008128	1397.002794	101.2464128	745.747206	7081290
Liatris punctata	LIPU	Forb/herb	547	260	1460	362	1024.9	296.5224	457.2009144	660.4013208	160.6785144	364.4986792	2118240
Geum triflorum	GETR	Forb/herb	547	225	2685	324	1020	263.7208	406.4008128	1016.002032	142.6800128	3.997968	3855740
Ephedra nevadensis	EPNE	Subshrub, Shrub	548	69	1216	112.35	546.9	81.02452	177.8003556	381.000762	96.7758356	165.899238	3673160
Solidago missouriensis	SOMI2	Forb/herb	548	187	1779	356.7	1075.3	291.94744	304.8006096	889.001778	12.8531696	186.298222	4444380
Festuca occidentalis	FEOC	Graminoid	553	273	2908	495.8	1941	412.01856	355.6007112	1143.002286	-56.4178488	797.997714	3373540
Agoseris glauca	AGGL	Forb/herb, Shrub, Subshrub	553	188	2685	308.2	1216	250.08224	254.000508	1752.603505	3.918268	-536.603505	3492130
Sphaeralcea coccinea	SPCO	Subshrub, Forb/herb	553	149	1216	226	643	179.1272	152.4003048	889.001778	-26.7268952	-246.001778	4546660
Quercus rubra	QURU	Tree	555	487	1744	842.7	1233.9	711.46264	762.001524	2032.004064	50.538884	-798.104064	5635760
Lotus corniculatus	LOCO6	Forb/herb	555	113	2536	302	1240.6	244.7304	406.4008128	1651.003302	161.6704128	-410.403302	7234360
Persicaria hydropiperoides	POHY2	Forb/herb	556	70	2400	300	1562	243.004	304.8006096	1270.00254	61.7966096	291.99746	7409860
Rhus glabra	RHGL	Tree, Shrub	559	182	1714	369	1335.9	302.5648	762.001524	1524.003048	459.436724	-188.103048	6391030
Carex microptera	CAMI7	Graminoid	560	219	2761	321.8	1302.9	261.82176	254.000508	609.6012192	-7.821252	693.2987808	2434510
Fremontodendron californicum	FRCA6	Tree, Shrub	562	130	1409	320	1162	260.268	330.2006604	889.001778	69.9326604	272.998222	477329
Ribes viscosissimum	RIVI3	Shrub	562	195	2487	388	1619.85	318.9656	355.6007112	2184.404369	36.6351112	-564.554369	1305860
Muhlenbergia rigens	MURI2	Graminoid	562	69	1493	221.15	761	174.94068	254.000508	457.2009144	79.059828	303.7990856	1601500
Stipa cernua	NACE	Graminoid	565	130	1467	236.4	859	188.10448	304.8006096	457.2009144	116.6961296	401.7990856	256098
Packera cana	PACA15	Forb/herb, Subshrub	568	143	2426	275	1153.75	221.424	203.2004064	457.2009144	-18.2235936	696.5490856	3933120
Salix sitchensis	SASI2	Tree, Shrub	569	283	3353	549.4	2260.6	458.28608	889.001778	1524.003048	430.715698	736.596952	1420020
Cichorium intybus	CIIN	Forb/herb	570	120	2003	329.25	1298.55	268.2526	508.001016	1524.003048	239.748416	-225.453048	6710080
Robinia pseudoacacia	ROPS	Tree	570	125	2302	286.8	1412.2	231.60976	406.4008128	1651.003302	174.7910528	-238.803302	7200860
Alnus incana subsp tenuifolia	ALINT	Tree, Shrub	571	200	2043	282	1313	227.4664	254.000508	508.001016	26.534108	1058.999492	5766360
Arnica cordifolia	ARCO9	Forb/herb	572	238	2573	355.65	1297.3	291.04108	254.000508	889.001778	-37.040572	408.298222	4245610
Fagus grandifolia	FAGR	Tree	573	768	1873	924.2	1401.8	781.81344	711.2014224	2032.004064	-70.6120176	-630.204064	2251960
Dicentra formosa	DIFO	Forb/herb	575	100	3076	666.4	2200	559.28048	1397.002794	3937.007874	837.722314	-1737.007874	4151940
Carex athrostachya	CAAT3	Graminoid	578	179	3199	320.55	1297	260.74276	355.6007112	1016.002032	94.8579512	280.997968	2820390
Krascheninnikovia lanata	KRLA2	Subshrub, Shrub	582	69	683	113	549	81.5856	152.4003048	508.001016	70.8147048	40.998984	2554570
Chrysolepis sempervirens	CHSE11	Shrub	583	214	1779	426.1	1353.1	351.85352	889.001778	2032.004064	537.148258	-678.904064	343223
Phlox diffusa	PHDI3	Subshrub, Forb/herb	584	143	3121	372.3	2171	305.41336	508.001016	1016.002032	202.587656	1154.997968	1058510
Panicum dichotomiflorum	PADI	Graminoid	584	214	2302	417.45	1426.85	344.38684	508.001016	1651.003302	163.614176	-224.153302	7340590
Ludwigia palustris	LUPA	Forb/herb	584	180	2066	572.6	1532.85	478.31232	635.00127	1524.003048	156.68895	8.846952	7707380
Thamnosma montana	THMO	Subshrub	585	61	633	100	425	70.364	127.000254	254.000508	56.636254	170.999492	308782
Ranunculus alismifolius	RAAL	Forb/herb	585	273	2433	400.8	1366	330.01456	254.000508	762.001524	-76.014052	603.998476	1982710
Aristida longiseta	ARPUL	Graminoid	587	120	1528	227	627.7	179.9904	50.8001016	381.000762	-129.1902984	246.699238	4188150
Ceanothus prostratus	CEPR	Shrub, Subshrub	589	283	2043	407	1427	335.3664	406.4008128	1016.002032	71.0344128	410.997968	449526
Impatiens capensis	IMCA	Forb/herb	589	313	2423	726.6	1760.6	611.24512	355.6007112	1270.00254	-255.6444088	490.59746	5037060
Arnica mollis	ARMO4	Forb/herb	590	264	2685	378.8	1595	311.02416	254.000508	2540.00508	-57.023652	-945.00508	2013450
Erodium botrys	ERBO	Forb/herb	591	100	1911	277	1065	223.1504	304.8006096	609.6012192	81.6502096	455.3987808	663021
Juncus nevadensis	JUNE	Graminoid	592	215	2564	337.65	1986	275.50348	254.000508	762.001524	-21.502972	1223.998476	1906950
Chilopsis linearis	CHLI2	Tree, Shrub	592	59	1171	83	575	55.6896	101.6002032	939.8018796	45.9106032	-364.8018796	3306350
Schoenoplectus pungens	SCPUP5	Graminoid	594	61	2400	208	1465	163.5896	304.8006096	1524.003048	141.2110096	-59.003048	7162600
Caltha leptosepala	CALE4	Forb/herb	595	207	3365	439	2353.6	362.9888	406.4008128	1016.002032	43.4120128	1337.597968	2388490
Cyperus strigosus	CYST	Graminoid	595	181	1704	465.7	1417.3	386.03624	406.4008128	1524.003048	20.3645728	-106.703048	7043470
Cornus nuttallii	CONU4	Tree	596	214	2536	575	1766	480.384	304.8006096	2565.405131	-175.5833904	-799.405131	912627
Leymus cinereus	LECI4	Graminoid	597	69	1530	184.6	750	143.39072	203.2004064	508.001016	59.8096864	241.998984	1891930
Cyperus esculentus	CYES	Graminoid	597	63	2846	208	1366.8	163.5896	355.6007112	1397.002794	192.0111112	-30.202794	6642500
Phalaris arundinacea	PHAR3	Graminoid	597	130	2892	297.8	1647.8	241.10496	762.001524	1651.003302	520.896564	-3.203302	7061550
Trifolium longipes	TRLO	Forb/herb	598	143	2222	340.85	1719.5	278.26572	482.6009652	1752.603505	204.3352452	-33.103505	1726520
Oxyria digyna	OXDI3	Forb/herb	598	114	3778	150	2113.15	113.524	762.001524	1524.003048	648.477524	589.146952	5625330
Quercus douglasii	QUDO	Tree	599	143	1439	303.6	1124	246.11152	254.000508	1524.003048	7.888988	-400.003048	193034
Sporobolus airoides	SPAI	Graminoid	599	58	2761	102.9	549.1	72.86728	127.000254	330.2006604	54.132974	218.8993396	3603770
Perideridia parishii	PEPA21	Forb/herb	602	130	1997	420	1248.25	346.588	304.8006096	762.001524	-41.7873904	486.248476	1397520
Persicaria pensylvanica	POPE2	Forb/herb	602	191	1936	385.05	1253.7	316.41916	304.8006096	1524.003048	-11.6185504	-270.303048	7931930
Aesculus californica	AECA	Tree, Shrub	605	146	1934	351	1401	287.0272	1016.002032	1905.00381	728.974832	-504.00381	2426250
Leersia oryzoides	LEOR	Graminoid	605	159	1986	306.8	1318.6	248.87376	304.8006096	1270.00254	55.9268496	48.59746	6923770
Ceanothus cordulatus	CECO	Shrub	606	160	1911	449.5	1465	372.0524	406.4008128	1168.402337	34.3484128	296.597663	294777
Pinus monophylla	PIMO	Tree	606	63	1166	176	657.75	135.9672	279.4005588	508.001016	143.4333588	149.748984	935569
Quercus lobata	QULO	Tree	607	143	1911	348.3	1160.8	284.69656	406.4008128	1016.002032	121.7042528	144.797968	1362320
Asclepias speciosa	ASSP	Forb/herb	607	143	1935	228.2	1241.7	181.02624	406.4008128	762.001524	225.3745728	479.698476	3774600
Salix glauca	SAGL	Tree, Shrub	608	117	2131	151.35	937.6	114.68932	203.2004064	838.2016764	88.5110864	99.3983236	3153200
Helictotrichon canescens	TRCA21	Graminoid	609	235	2961	482	1881	400.1064	508.001016	1016.002032	107.894616	864.997968	1727270
Krameria erecta	KRER	Subshrub, Shrub	612	54	621	91	505.35	62.5952	101.6002032	304.8006096	39.0050032	200.5493904	644828
Polystichum munitum	POMU	Forb/herb	612	302	3912	493.15	2340.15	409.73108	406.4008128	1397.002794	-3.3302672	943.147206	1833990
Mimulus cardinalis	MICA3	Forb/herb	613	169	1997	287.8	1236.4	232.47296	609.6012192	1143.002286	377.1282592	93.397714	1035610
Sagittaria latifolia	SALA2	Forb/herb	613	196	2846	366	1456.4	299.9752	355.6007112	1270.00254	55.6255112	186.39746	7717010
Poa arctica	POAR2	Graminoid	614	116	3058	135.65	1409.05	101.13708	355.6007112	2997.205994	254.4636312	-1588.155994	5035540
Penstemon deustus	PEDE4	Subshrub, Forb/herb	616	174	2143	269.75	1356.5	216.8922	254.000508	457.2009144	37.108308	899.2990856	1659820
Cyperus odoratus	CYOD	Graminoid	617	60	1628	152.4	1224	115.59568	457.2009144	1397.002794	341.6052344	-173.002794	6739720
Lomatium macrocarpum	LOMA3	Forb/herb	618	182	2556	238.55	1542	189.96036	203.2004064	406.4008128	13.2400464	1135.599187	1457250
Erigeron compositus	ERCO4	Forb/herb	618	143	2685	278.1	1618	224.09992	254.000508	609.6012192	29.900588	1008.398781	4765260
Chimaphila umbellata	CHUM	Subshrub	618	281	2839	447.35	1938.6	370.19652	762.001524	1397.002794	391.805004	541.597206	5554100
Phytolacca americana	PHAM4	Forb/herb	618	230	2157	440.4	1354.15	364.19728	762.001524	1651.003302	397.804244	-296.853302	7035680
Vaccinium ovatum	VAOV2	Subshrub, Shrub	621	233	2492	423	1999	349.1776	508.001016	1143.002286	158.823416	855.997714	497544
Hordeum pusillum	HOPU	Graminoid	626	160	1599	267	1276	214.5184	254.000508	1524.003048	39.482108	-248.003048	6125900
Vaccinium uliginosum	VAUL	Subshrub, Shrub	627	130	3778	220.3	2083	174.20696	457.2009144	1143.002286	282.9939544	939.997714	5244870
Platanus racemosa	PLRA	Tree	628	113	1240	281.35	751.25	226.90532	355.6007112	508.001016	128.6953912	243.248984	383109
Erigeron philadelphicus	ERPH	Forb/herb	629	83	3269	320.4	1622.2	260.61328	457.2009144	1397.002794	196.5876344	225.197206	6952940
Tetradymia canescens	TECA2	Subshrub, Shrub	631	98	1886	226.5	742	179.5588	127.000254	279.4005588	-52.558546	462.5994412	2159110
Poa palustris	POPA2	Graminoid	631	183	3353	320	1446.5	260.268	711.2014224	1270.00254	450.9334224	176.49746	6698860
Prosopis glandulosa	PRGLG	Tree, Shrub	639	54	1234	70	630.4	44.468	127.000254	304.8006096	82.532254	325.5993904	2521900
Dalea purpurea	DAPUP	Subshrub, Forb/herb	640	226	1476	365	1139.7	299.112	406.4008128	609.6012192	107.2888128	530.0987808	3715600
Asclepias incarnata	ASIN	Forb/herb	640	182	1620	434.75	1233	359.3202	381.000762	1651.003302	21.680562	-418.003302	6060350
Myosurus minimus	MYMI2	Forb/herb	640	129	2661	234	1129.6	186.0328	355.6007112	1397.002794	169.5679112	-267.402794	6129750
Lobelia cardinalis	LOCA2	Forb/herb	640	130	2002	396.85	1414	326.60492	711.2014224	1524.003048	384.5965024	-110.003048	6853290
Monolepis nuttalliana	MONU	Forb/herb	642	54	2390	87.35	887.95	59.44452	203.2004064	609.6012192	143.7558864	278.3487808	4932710
Monarda fistulosa	MOFI	Subshrub, Forb/herb	642	260	1599	410.15	1242.75	338.08548	508.001016	1524.003048	169.915536	-281.253048	5601030
Arbutus menziesii	ARME	Tree	643	67	2083	497	1684.8	413.0544	381.000762	4140.20828	-32.053638	-2455.40828	511050
Elymus virginicus	ELVI3	Graminoid	644	241	1599	531.15	1290.05	442.53268	914.4018288	1397.002794	471.8691488	-106.952794	4760360
Philadelphus lewisii	PHLE4	Shrub	654	182	2470	315.25	1627	256.1678	482.6009652	1752.603505	226.4331652	-125.603505	1347890
Celtis occidentalis	CEOC	Tree, Shrub	657	216	1504	491	1210	407.8752	355.6007112	1524.003048	-52.2744888	-314.003048	5094590
Bromus marginatus	BRMA4	Graminoid	657	180	2784	274.6	1361.6	221.07872	254.000508	508.001016	32.921788	853.598984	5156300
Bromus catharticus	BRCA6	Graminoid	657	60	2879	180	1283.8	139.42	457.2009144	711.2014224	317.7809144	572.5985776	6337450
Agoseris grandiflora	AGGR	Forb/herb	660	130	2761	367.75	1704	301.4858	304.8006096	508.001016	3.3148096	1195.998984	1861900
Galium boreale	GABO2	Subshrub, Forb/herb	661	153	2961	230	1246	182.58	508.001016	1397.002794	325.421016	-151.002794	6306100
Ribes nevadense	RINE	Shrub	663	115	1935	422	1298	348.3144	304.8006096	609.6012192	-43.5137904	688.3987808	245004
Melica californica	MECA2	Graminoid	663	143	1934	336.3	1355.9	274.33816	355.6007112	609.6012192	81.2625512	746.2987808	313958
Rhododendron occidentale	RHOC	Shrub	663	208	2159	540	1779	450.172	1397.002794	3175.00635	946.830794	-1396.00635	460766
Carex vulpinoidea	CAVU2	Graminoid	666	124	2265	418.25	1326.75	345.0774	304.8006096	1651.003302	-40.2767904	-324.253302	6930410
Carex nebrascensis	CANE2	Graminoid	667	120	2230	273	1152.1	219.6976	355.6007112	812.8016256	135.9031112	339.2983744	2634500
Juncus torreyi	JUTO	Graminoid	670	61	1470	180	1090.55	139.42	355.6007112	1270.00254	216.1807112	-179.45254	6259730
Agrostis gigantea	AGGI2	Graminoid	670	120	2761	305.35	1406.05	247.62212	711.2014224	1524.003048	463.5793024	-117.953048	6695220
Lycopus americanus	LYAM	Forb/herb	678	169	2237	348.25	1236	284.6534	304.8006096	1524.003048	20.1472096	-288.003048	6894840
Rhamnus crocea	RHCR	Tree, Shrub	679	130	1292	283	863.9	228.3296	304.8006096	635.00127	76.4710096	228.89873	1294400
Andropogon gerardii	ANGE	Graminoid	679	144	1641	398.8	1234	328.28816	304.8006096	1397.002794	-23.4875504	-163.002794	6196000
Rudbeckia hirta	RUHI2	Forb/herb	679	209	1642	459	1411	380.2528	711.2014224	1651.003302	330.9486224	-240.003302	7817460
Solidago canadensis	SOCA6	Forb/herb	683	120	3197	302	1465	244.7304	406.4008128	1524.003048	161.6704128	-59.003048	7723290
Rhododendron columbianum	LEGL	Shrub	685	215	2740	489	1977	406.1488	355.6007112	1270.00254	-50.5480888	706.99746	1133900
Ceratophyllum demersum	CEDE4	Forb/herb	686	70	2402	267	1410.5	214.5184	254.000508	1397.002794	39.482108	13.497206	8228860
Asclepias tuberosa	ASTU	Forb/herb	689	214	1639	425.6	1354	351.42192	711.2014224	1143.002286	359.7795024	210.997714	6934690
Arctostaphylos uva-ursi	ARUV	Subshrub, Shrub	695	148	3778	272.1	2083	218.92072	355.6007112	1143.002286	136.6799912	939.997714	6008330
Populus deltoides	PODE3	Tree	695	163	1532	296.7	1216	240.15544	457.2009144	1397.002794	217.0454744	-181.002794	6229960
Schoenoplectus acutus	SCACA	Graminoid	702	87	2564	236	1354.55	187.7592	304.8006096	1524.003048	117.0414096	-169.453048	5989610
Artemisia tridentata subsp tri	ARTRT	Tree, Shrub	702	130	1446	214.4	872.5	169.11408	152.4003048	889.001778	-16.7137752	720.0996952	1962370
Luzula parviflora	LUPA4	Graminoid	704	141	4564	298.3	2485.65	241.53656	355.6007112	1143.002286	114.0641512	1342.647714	6355720
Hilaria rigida	PLRI3	Graminoid	706	58	717	76	427	49.6472	127.000254	304.8006096	77.353054	122.1993904	406730
Geum macrophyllum	GEMA4	Forb/herb	706	140	3353	301.75	2043	244.5146	304.8006096	1397.002794	60.2860096	645.997206	5918420
Ribes sanguineum	RISA	Shrub	707	80	2908	524.5	1913.8	436.7924	355.6007112	762.001524	-81.1916888	1151.798476	947461
Grayia spinosa	GRSP	Subshrub, Shrub	708	69	749	110	506	78.996	203.2004064	635.00127	124.2044064	-129.00127	1344040
Glycyrrhiza lepidota	GLLE3	Forb/herb	708	69	1940	192	847	149.7784	355.6007112	1016.002032	205.8223112	-169.002032	5026730
Prunus virginiana var demissa	PRVID	Tree, Shrub	709	130	2302	366	1403	299.9752	406.4008128	762.001524	106.4256128	996.5991872	1779790
Dalea candida	DACAC	Subshrub, Forb/herb	710	100	1470	279.8	1087	225.56736	304.8006096	508.001016	79.2332496	578.998984	3960760
Abies concolor	ABCO	Tree	711	125	1935	225	1430	178.264	457.2009144	2032.004064	278.9369144	-602.004064	4384410
Oenothera cespitosa	OECA10	Forb/herb, Subshrub	712	69	1471	149	577	112.6608	177.8003556	1752.603505	65.1395556	-1175.603505	2333340
Fraxinus pennsylvanica	FRPE	Tree	713	184	1614	369	1233	302.5648	381.000762	1803.403607	78.435962	-570.403607	6325190
Muhlenbergia asperifolia	MUAS	Graminoid	717	58	1249	180	741	139.42	304.8006096	1016.002032	165.3806096	-275.002032	3875430
Aconitum columbianum	ACCO4	Forb/herb	717	235	2487	358.8	1531	293.76016	304.8006096	1270.00254	11.0404496	260.99746	4381860
Ranunculus cymbalaria	RACY	Forb/herb	718	97	3353	219	996	173.0848	304.8006096	1219.202438	131.7158096	-223.202438	6576610
Alopecurus aequalis	ALAE	Graminoid	719	130	3564	286.6	1369.9	231.43712	457.2009144	1143.002286	225.7637944	226.897714	6470530
Rorippa curvisiliqua	ROCU	Forb/herb	722	76	2614	334.3	1469.75	272.61176	304.8006096	762.001524	32.1888496	707.748476	1433700
Muhlenbergia richardsonis	MURI	Graminoid	732	126	1784	273	974	219.6976	254.000508	482.6009652	34.302908	491.3990348	4463720
Oenothera elata	OEEL	Forb/herb	733	69	1530	268.25	908	215.5974	254.000508	635.00127	38.403108	272.99873	2494180
Rhus ovata	RHOV	Tree, Shrub	734	117	1231	282	634	227.4664	304.8006096	762.001524	77.3342096	-128.001524	610454
Poa bulbosa	POBU	Graminoid	735	81	2487	299.2	1313.3	242.31344	304.8006096	1016.002032	62.4871696	297.297968	5992720
Penstemon newberryi	PENE3	Subshrub, Forb/herb	736	69	1935	477.5	1342.5	396.222	304.8006096	914.4018288	-91.4213904	428.0981712	226444
Poa glauca	POGL	Graminoid	739	116	1659	150	836.4	113.524	254.000508	1498.602997	140.476508	-662.202997	6339370
Bistorta bistortoides	POBI6	Forb/herb	740	207	3121	391.8	2058.4	322.24576	254.000508	762.001524	-68.245252	1296.398476	2237580
Calocedrus decurrens	CADE27	Tree	742	128	1982	452	1556	374.2104	508.001016	2032.004064	133.790616	-476.004064	5057710
Erigeron strigosus	ERST3	Forb/herb	743	325	2265	581.4	1466	485.90848	304.8006096	1397.002794	-181.1078704	68.997206	7175260
Juncus tenuis	JUTE	Graminoid	745	214	3135	450	1764.6	372.484	254.000508	1397.002794	-118.483492	367.597206	7606240
Cercocarpus ledifolius	CELE3	Tree, Shrub	747	128	1356	244	974	194.6648	254.000508	1143.002286	59.335708	-169.002286	1402120
Juniperus virginiana	JUVI	Tree	747	362	2795	559	1427	466.5728	381.000762	1727.203454	-85.572038	-300.203454	7273000
Stipa lepida	NALE2	Graminoid	751	69	1934	270	999.5	217.108	304.8006096	457.2009144	87.6926096	542.2990856	954950
Mimulus guttatus	MIGU	Forb/herb	755	143	3778	306	2057.6	248.1832	254.000508	609.6012192	5.817308	1447.998781	3122640
Hieracium albiflorum	HIAL2	Forb/herb	757	240	3076	467	1940.4	387.1584	254.000508	762.001524	-133.157892	1178.398476	2143790
Medicago sativa	MESA	Forb/herb	757	70	2545	239.8	1220	191.03936	304.8006096	1651.003302	113.7612496	-431.003302	7675910
Trifolium wormskioldii	TRWO	Forb/herb	758	130	3076	273	2052	219.6976	254.000508	1524.003048	34.302908	527.996952	1968250
Salvia dorrii	SADO4	Subshrub, Shrub	760	69	1280	150.9	601	114.30088	203.2004064	355.6007112	88.8995264	245.3992888	1007110
Juncus ensifolius	JUEN	Graminoid	763	131	3564	351	2158.7	287.0272	203.2004064	1016.002032	-83.8267936	1142.697968	5428200
Corylus cornuta	COCO6	Tree, Shrub	763	234	2740	526.4	1838.2	438.43248	508.001016	2032.004064	69.568536	-193.804064	5688480
Ratibida columnifera	RACO3	Forb/herb	763	233	1394	361	1009	295.6592	406.4008128	1016.002032	110.7416128	-7.002032	6297070
Sorghum halepense	SOHA	Graminoid	763	58	2020	170.1	1348	130.87432	812.8016256	1524.003048	681.9273056	-176.003048	6608940
Pinus ponderosa	PIPO	Tree	764	83	2003	329.15	1356	268.16628	381.000762	635.00127	112.834482	720.99873	5291600
Carex praegracilis	CAPR5	Graminoid	766	113	2038	248.5	925.5	198.5492	254.000508	609.6012192	55.451308	315.8987808	4552540
Eleocharis acicularis	ELAC	Graminoid	766	62	2882	298.75	1359	241.925	355.6007112	1270.00254	113.6757112	88.99746	8572430
Schizachyrium scoparium	SCSC	Graminoid	768	144	1685	310	1273	251.636	304.8006096	1143.002286	53.1646096	129.997714	7014710
Lolium multiflorum	LOPEM2	Graminoid	769	67	2795	283	1466.2	228.3296	457.2009144	1651.003302	228.8713144	-184.803302	7869370
Eriodictyon californicum	ERCA6	Shrub	770	192	1997	420	1704	346.588	228.6004572	609.6012192	-117.9875428	1094.398781	472388
Agrostis pallens	AGPA8	Graminoid	771	130	2761	296	1997	239.5512	304.8006096	457.2009144	65.2494096	1539.799086	1299820
Symphoricarpos albus	SYAL	Subshrub, Shrub	775	68	2784	384.4	1745.8	315.85808	304.8006096	1143.002286	-11.0574704	602.797714	5299440
Arctostaphylos nevadensis	ARNE	Subshrub, Shrub	776	273	2633	523	1892.25	435.4976	406.4008128	2032.004064	-29.0967872	-139.754064	503412
Ephedra viridis	EPVI	Shrub	785	69	1008	160.4	628	122.50128	152.4003048	304.8006096	29.8990248	323.1993904	1389090
Arctostaphylos manzanita	ARMA	Shrub	795	302	1935	514	1542	427.7288	355.6007112	1524.003048	-72.1280888	17.996952	261013
Festuca idahoensis	FEID	Graminoid	795	141	2362	283.8	1766	229.02016	304.8006096	508.001016	75.7804496	1257.998984	2208740
Prunus serotina	PRSE2	Tree, Shrub	795	254	1754	385	1388	316.376	533.4010668	1270.00254	217.0250668	117.99746	7105870
Rosa gymnocarpa	ROGY	Subshrub	800	283	2720	540	1915.25	450.172	304.8006096	609.6012192	-145.3713904	1305.648781	1053230
Phleum alpinum	PHAL2	Graminoid	801	200	3778	388	1888	318.9656	406.4008128	1524.003048	87.4352128	363.996952	5233310
Poa compressa	POCO	Graminoid	801	178	2961	383	1478	314.6496	304.8006096	1143.002286	-9.8489904	334.997714	6887190
Arisaema triphyllum	ARTR	Forb/herb	804	565	1936	894.15	1438.1	755.87428	863.6017272	1270.00254	107.7274472	168.09746	3000200
Trifolium pratense	TRPR2	Forb/herb	806	130	4417	377	1548.5	309.4704	457.2009144	1651.003302	147.7305144	-102.503302	7710180
Viola sororia	VISO	Forb/herb	809	182	1560	327.8	1440.8	267.00096	254.000508	914.4018288	-13.000452	526.3981712	7132620
Penstemon speciosus	PESP	Forb/herb	810	143	1530	218.45	974	172.61004	203.2004064	609.6012192	30.5903664	364.3987808	917468
Tragopogon dubius	TRDU	Forb/herb	811	113	1950	300	1231.5	243.004	152.4003048	1016.002032	-90.6036952	215.497968	6356740
Bouteloua aristidoides	BOGR2	Graminoid	814	69	1598	223	717.05	176.5376	203.2004064	558.8011176	26.6628064	158.2488824	4366590
Populus fremontii	POFR2	Tree	816	60	1356	97.75	850.75	68.4218	508.001016	660.4013208	439.579216	190.3486792	1287120
Glyceria striata	GLST	Graminoid	817	120	2661	348.8	1430.4	285.12816	254.000508	1524.003048	-31.127652	-93.603048	7243690
Populus tremuloides	POTR5	Tree	819	120	2406	273	1230.1	219.6976	177.8003556	1524.003048	-41.8972444	-293.903048	6671520
Stipa pulchra	NAPU4	Graminoid	821	143	1934	270	1055	217.108	355.6007112	1016.002032	138.4927112	38.997968	981393
Cephalanthus occidentalis	CEOC2	Tree, Shrub	822	154	1599	304	1444.7	246.4568	508.001016	2032.004064	261.544216	-587.304064	5769920
Senecio triangularis	SETR	Subshrub, Forb/herb	828	240	3778	455.4	2239.2	377.14528	355.6007112	1524.003048	-21.5445688	715.196952	2410610
Panicum virgatum	PAVI2	Graminoid	829	108	1641	361.4	1349	296.00448	304.8006096	1524.003048	8.7961296	-175.003048	6579520
Galium trifidum	GATR2	Vine, Forb/herb	829	143	3353	302	2166.2	244.7304	406.4008128	1397.002794	161.6704128	769.197206	6816380
Ceanothus velutinus	CEVE	Tree, Shrub	830	180	2685	360.9	1779	295.57288	355.6007112	1016.002032	60.0278312	762.997968	1919340
Arctostaphylos glauca	ARGL4	Tree, Shrub	836	63	862	297	711.75	240.4144	203.2004064	406.4008128	-37.2139936	305.3491872	196342
Carex utriculata	CAUT	Graminoid	836	165	3865	300	2067.25	243.004	457.2009144	1524.003048	214.1969144	543.246952	6318490
Melilotus officinalis	MEOF	Forb/herb	836	108	2433	274.75	1250.75	221.2082	431.8008636	1651.003302	210.5926636	-400.253302	8183830
Alnus rhombifolia	ALRH2	Tree	840	130	2155	303	1516	245.5936	508.001016	3175.00635	262.407416	-1659.00635	809807
Castilleja angustifolia	CAAN7	Subshrub, Forb/herb	840	69	1562	146	609	110.0712	304.8006096	1143.002286	194.7294096	-534.002286	1785010
Bidens cernua	BICE	Forb/herb	840	179	2557	331.7	1233.15	270.36744	812.8016256	1397.002794	542.4341856	-163.852794	6498260
Bouteloua curtipendula	BOCU	Graminoid	841	69	1493	215	1031	169.632	152.4003048	635.00127	-17.2316952	395.99873	5775190
Solidago multiradiata	SOMU	Subshrub, Forb/herb	846	141	3778	229	2105	181.7168	254.000508	2540.00508	72.283708	-435.00508	3877240
Persicaria punctata	POPU5	Forb/herb	846	70	2879	310	1337.75	251.636	304.8006096	1524.003048	53.1646096	-186.253048	6877040
Carex aquatilis	CAAQ	Graminoid	849	116	3383	150	2226.8	113.524	381.000762	1651.003302	267.476762	575.796698	6895790
Sidalcea oregana	SIOR	Subshrub, Forb/herb	851	223	2123	300	1355.5	243.004	254.000508	711.2014224	10.996508	644.2985776	1106110
Senecio vulgaris	SEVU	Forb/herb	851	67	3271	233.5	1371	185.6012	406.4008128	1397.002794	220.7996128	-26.002794	7572370
Quercus garryana	QUGA4	Tree, Shrub	853	67	2326	365.6	1596.2	299.62992	254.000508	2641.605283	-45.629412	-1045.405283	528135
Acer macrophyllum	ACMA3	Tree	853	130	2536	424	1638.6	350.0408	558.8011176	6604.013208	208.7603176	-4965.413208	1201360
Carex lenticularis	CALE8	Graminoid	854	179	3778	468	2265	388.0216	914.4018288	1397.002794	526.3802288	867.997206	6256800
Danthonia californica	DACA3	Graminoid	861	271	2540	420	1779	346.588	152.4003048	1016.002032	-194.1876952	762.997968	2231440
Alnus incana	ALIN2	Tree, Shrub	865	179	2043	289.05	1278	233.55196	812.8016256	1524.003048	579.2496656	-246.003048	6369520
Pinus contorta	PICO	Tree	873	273	3146	427	2076.2	352.6304	457.2009144	635.00127	104.5705144	1441.19873	3816460
Purshia tridentata	PUTR2	Shrub	875	130	1932	234.7	1126.7	186.63704	203.2004064	508.001016	16.5633664	618.698984	1848680
Linum lewisii	LILE3	Subshrub, Forb/herb	875	63	1959	207	1163.2	162.7264	254.000508	508.001016	91.274108	655.198984	4803030
Lupinus latifolius	LULA4	Forb/herb	882	115	2908	381.15	2209	313.05268	254.000508	381.000762	-59.052172	1827.999238	1873200
Trifolium repens	TRRE3	Forb/herb	884	76	3271	317.15	1873	257.80788	609.6012192	1778.003556	351.7933392	94.996444	8055890
Juniperus occidentalis	JUOC	Tree	890	103	1932	275.45	1020	221.81244	203.2004064	609.6012192	-18.6120336	410.3987808	892477
Typha latifolia	TYLA	Forb/herb	891	113	2545	246.5	1427	196.8228	355.6007112	4572.009144	158.7779112	-3145.009144	8227500
Holcus lanatus	HOLA	Graminoid	905	98	3199	400	1939	329.324	508.001016	1651.003302	178.677016	287.996698	7266870
Juniperus communis	JUCO6	Tree, Shrub	906	146	3365	290	1982	234.372	508.001016	1524.003048	273.629016	457.996952	7870560
Ceanothus greggii	CEGR	Shrub	907	130	866	249.9	642	199.75768	279.4005588	1016.002032	79.6428788	-374.002032	1061980
Rosa californica	ROCA2	Subshrub	910	113	1934	296	1109.65	239.5512	279.4005588	1016.002032	39.8493588	93.647968	1611280
Vicia villosa	VIVI	Vine, Forb/herb	911	97	2265	324	1387	263.7208	457.2009144	1651.003302	193.4801144	-264.003302	7332580
Pseudotsuga menziesii	PSME	Tree	915	159	3269	364.5	1907.5	298.6804	457.2009144	2540.00508	158.5205144	-632.50508	6133870
Bromus inermis	BRIN2	Graminoid	917	128	2171	303	1182.2	245.5936	457.2009144	1524.003048	211.6073144	-341.803048	7328740
Lolium perenne	LOPE	Graminoid	919	83	2614	271.8	1533.9	218.66176	762.001524	1651.003302	543.339764	-117.103302	7954940
Medicago polymorpha	MEPO3	Forb/herb	926	130	2390	242	1295	192.9384	304.8006096	1905.00381	111.8622096	-610.00381	6665300
Juncus effusus	JUEF	Graminoid	930	130	3365	360.5	2008.85	295.2276	457.2009144	1524.003048	161.9733144	484.846952	8060420
Encelia farinosa	ENFA	Subshrub, Shrub	937	58	701	78	466	51.3736	127.000254	254.000508	75.626654	211.999492	585456
Amorpha fruticosa	AMFR	Shrub	944	130	2400	300	1387.1	243.004	254.000508	1651.003302	10.996508	-263.903302	6868700
Bidens frondosa	BIFR	Forb/herb	946	113	2419	317	1241.75	257.6784	609.6012192	1524.003048	351.9228192	-282.253048	6888220
Hordeum brachyantherum	HOBR2	Graminoid	949	69	3778	290	1465	234.372	508.001016	2032.004064	273.629016	-567.004064	5410770
Leymus triticoides	LETR5	Graminoid	950	69	1940	208	994	163.5896	177.8003556	1524.003048	14.2107556	-530.003048	2074100
Medicago lupulina	MELU	Forb/herb	950	63	3283	300	1430.3	243.004	330.2006604	1524.003048	87.1966604	-93.703048	8085020
Astragalus purshii	ASPU9	Forb/herb	952	69	1542	202.65	911.95	158.97148	254.000508	508.001016	95.029028	403.948984	1826610
Bromus rubens	BRRU2	Graminoid	953	60	2195	127.2	916	93.84304	127.000254	406.4008128	33.157214	509.5991872	1506740
Plantago major	PLMA2	Forb/herb	954	109	4258	262.3	1622.4	210.46136	406.4008128	1524.003048	195.9394528	98.396952	8916190
Plantago patagonica	PLPA2	Forb/herb	956	59	1384	188	879	146.3256	203.2004064	406.4008128	56.8748064	472.5991872	6076940
Scirpus microcarpus	SCMI2	Graminoid	957	130	3478	323.4	2044.2	263.20288	304.8006096	965.2019304	41.5977296	1078.99807	6134150
Anaphalis margaritacea	ANMA	Forb/herb	964	224	3778	467.45	2190.45	387.54684	254.000508	889.001778	-133.546332	1301.448222	6978980
Salix gooddingii	SAGO	Tree	968	58	1400	90	702.2	61.732	304.8006096	1397.002794	243.0686096	-694.802794	1949310
Ribes aureum	RIAU	Shrub	968	143	1695	273	1009.05	219.6976	304.8006096	508.001016	85.1030096	501.048984	5706290
Eriogonum microthecum	ERMI4	Subshrub, Shrub	969	69	1932	188.4	750.8	146.67088	254.000508	660.4013208	107.329628	90.3986792	1636050
Heterotheca villosa	HEVI4	Subshrub, Forb/herb	970	76	2074	252	892.4	201.5704	254.000508	660.4013208	52.430108	231.9986792	4784040
Lonicera involucrata	LOIN5	Shrub	975	233	3271	410.7	2049.9	338.56024	355.6007112	812.8016256	17.0404712	1237.098374	2785780
Chaenactis douglasii	CHDO	Forb/herb	977	128	1935	240.8	1267	191.90256	355.6007112	1524.003048	163.6981512	-257.003048	1910740
Senecio integerrimus	SEIN2	Forb/herb	993	143	2487	320	1531	260.268	254.000508	609.6012192	-6.267492	921.3987808	2620160
Umbellularia californica	UMCA	Tree, Shrub	995	130	1999	428	1766	353.4936	330.2006604	2133.604267	-23.2929396	-367.604267	2480040
Sporobolus cryptandrus	SPCR	Graminoid	1001	63	1784	185	964	143.736	203.2004064	406.4008128	59.4644064	557.5991872	6422740
Clematis ligusticifolia	CLLI2	Vine	1003	70	1994	227.1	1234	180.07672	304.8006096	508.001016	124.7238896	725.998984	3111820
Agrostis stolonifera	AGST2	Graminoid	1003	67	2879	283	1841.7	228.3296	812.8016256	1524.003048	584.4720256	317.696952	7141700
Ambrosia dumosa	AMDU2	Subshrub, Shrub	1010	54	686	76	425	49.6472	101.6002032	279.4005588	51.9530032	145.5994412	610028
Poa fendleriana	POFE	Graminoid	1010	69	2545	204	701	160.1368	254.000508	457.2009144	93.863708	243.7990856	3106680
Cynodon dactylon	CYDA	Graminoid	1031	60	2930	129	1253	95.3968	812.8016256	2540.00508	717.4048256	-1287.00508	6846360
Chrysothamnus viscidiflorus	CHVI8	Shrub	1044	110	1723	196.3	721.95	153.49016	177.8003556	609.6012192	24.3101956	112.3487808	2024180
Salix scouleriana	SASC	Tree, Shrub	1048	169	3365	315	1779	255.952	279.4005588	1016.002032	23.4485588	762.997968	3141480
Gutierrezia sarothrae	GUSA2	Subshrub, Shrub, Forb/herb	1053	69	906	188	634	146.3256	177.8003556	762.001524	31.4747556	-128.001524	3642240
Baccharis pilularis	BAPI	Subshrub, Shrub	1057	67	2540	289	1586.2	233.5088	304.8006096	762.001524	71.2918096	824.198476	385305
Collinsia parviflora	COPA3	Forb/herb	1057	130	2580	287.6	1583.6	232.30032	406.4008128	1270.00254	174.1004928	313.59746	4638590
Sambucus racemosa	SASAD	Tree, Shrub	1063	180	3778	447.2	2050.2	370.06704	254.000508	381.000762	-116.066532	1669.199238	6613870
Deschampsia danthonioides	DEDA	Graminoid	1065	130	2104	277	1355.8	223.1504	304.8006096	762.001524	81.6502096	593.798476	3165630
Phleum pratense	PHPR3	Graminoid	1069	128	3089	360.2	1465	294.96864	762.001524	1651.003302	467.032884	-186.003302	7346920
Rosa woodsii	ROWO	Subshrub	1072	128	1766	230.1	946	182.66632	304.8006096	1016.002032	122.1342896	-70.002032	4514570
Stellaria longipes	STLO2	Forb/herb	1094	116	2862	150	1167.75	113.524	254.000508	1397.002794	140.476508	-229.252794	6731490
Quercus kelloggii	QUKE	Tree, Shrub	1096	130	1934	351	1439	287.0272	304.8006096	2540.00508	17.7734096	-1101.00508	1961590
Calamagrostis canadensis	CACA4	Graminoid	1105	140	3778	285	1832.6	230.056	355.6007112	1651.003302	125.5447112	181.596698	8233060
Rubus parviflorus	RUPA	Subshrub	1108	115	3271	473.05	1997	392.38076	508.001016	1143.002286	115.620256	853.997714	4592680
Potentilla gracilis	POGR9	Subshrub, Forb/herb	1127	130	2685	307.3	1379.7	249.30536	508.001016	2032.004064	258.695656	-652.304064	2705290
Phacelia hastata	PHHA	Forb/herb	1128	177	2761	276	1408	222.2872	254.000508	457.2009144	31.713308	950.7990856	2174500
Eclipta prostrata	ECPR	Forb/herb	1129	69	2545	241.2	1427.6	192.24784	889.001778	1270.00254	696.753938	157.59746	8040290
Rubus ursinus	RUUR	Subshrub	1130	143	3287	324	1911	263.7208	355.6007112	609.6012192	91.8799112	1301.398781	1262520
Heliotropium curassavicum	HECU3	Subshrub, Forb/herb	1138	54	1616	91.7	784	63.19944	254.000508	609.6012192	190.801068	174.3987808	6916930
Deschampsia elongata	DEEL	Graminoid	1146	115	3199	414.5	1761.5	341.8404	254.000508	609.6012192	-87.839892	1151.898781	4653490
Acer negundo	ACNE2	Tree	1154	130	1862	312.6	1231	253.88032	381.000762	1905.00381	127.120442	-674.00381	7523900
Chamerion angustifolium	CHANA2	Forb/herb	1155	140	3271	260.4	1733.3	208.82128	203.2004064	1397.002794	-5.6208736	336.297206	7810860
Persicaria amphibia	POAM8	Forb/herb	1163	130	2955	280.1	1224	225.82632	355.6007112	1524.003048	129.7743912	-300.003048	7287230
Poa annua	POAN	Graminoid	1167	62	3383	279	1509.7	224.8768	609.6012192	1524.003048	384.7244192	-14.303048	8810200
Prunus emarginata	PREM	Tree, Shrub	1181	130	2492	366	1608	299.9752	406.4008128	812.8016256	106.4256128	795.1983744	1927010
Larrea tridentata	LATRA	Shrub	1183	54	983	70.1	428	44.55432	101.6002032	889.001778	57.0458832	-461.001778	1395570
Mentha arvensis	MEAR4	Forb/herb	1195	124	3383	290.7	1270.6	234.97624	508.001016	1270.00254	273.024776	0.59746	6930330
Ribes roezlii	RIRO	Shrub	1196	130	2012	363	1588.25	297.3856	304.8006096	609.6012192	7.4150096	978.6487808	690487
Atriplex canescens	ATCA2	Shrub	1197	54	1234	74.8	549	48.61136	127.000254	457.2009144	78.388894	91.7990856	3242780
Ceanothus integerrimus	CEIN3	Shrub	1204	113	2049	451.45	1542	373.73564	406.4008128	1016.002032	32.6651728	525.997968	1028160
Adenostoma fasciculatum	ADFA	Shrub	1218	125	1911	283	1043	228.3296	152.4003048	762.001524	-75.9292952	280.998476	292084
Ipomopsis aggregata	IPAGA3	Forb/herb	1227	159	2242	295.3	1366.4	238.94696	254.000508	381.000762	15.053548	985.399238	2159820
Equisetum laevigatum	EQLA	Forb/herb	1237	56	2402	246.8	1063.6	197.08176	254.000508	1143.002286	56.918748	-79.402286	5969110
Quercus agrifolia	QUAG	Tree, Shrub	1243	107	1202	320	994	260.268	508.001016	1524.003048	247.733016	-530.003048	287069
Aquilegia formosa	AQFO	Forb/herb	1244	112	3778	286	1997	230.9192	381.000762	1524.003048	150.081562	472.996952	4581000
Sphaeralcea ambigua	SPAM2	Subshrub, Forb/herb	1250	58	717	93	539	64.3216	127.000254	381.000762	62.678654	157.999238	832001
Festuca rubra	FERU2	Graminoid	1266	113	3778	228.25	2237	181.0694	762.001524	1778.003556	580.932124	458.996444	8358050
Arctostaphylos patula	ARPA6	Shrub	1281	69	2043	358	1465	293.0696	330.2006604	1524.003048	37.1310604	-59.003048	1589490
Salix lasiandra	SALUL	Tree, Shrub	1281	121	3269	296	1562	239.5512	406.4008128	609.6012192	166.8496128	952.3987808	3168910
Equisetum arvense	EQAR	Forb/herb	1301	113	3353	224	1432	177.4008	508.001016	2540.00508	330.600216	-1108.00508	8101490
Pteridium aquilinum	PTAQ	Forb/herb	1305	130	3185	399	1584.6	328.4608	406.4008128	1524.003048	77.9400128	60.596952	7944800
Prunella vulgaris	PRVU	Forb/herb	1326	180	3778	476.25	1891.75	395.143	406.4008128	1397.002794	11.2578128	494.747206	7660100
Trisetum spicatum	TRSP2	Graminoid	1359	116	4417	236.3	1694	188.01816	304.8006096	1270.00254	116.7824496	423.99746	7420810
Baccharis salicina	BASA4	Shrub	1370	58	1542	165.25	687.65	126.6878	254.000508	457.2009144	127.312708	230.4490856	1254850
Distichlis spicata	DISP	Graminoid	1374	55	2426	145.3	1225	109.46696	127.000254	1778.003556	17.533294	-553.003556	7520780
Agrostis scabra	AGSC5	Graminoid	1396	143	3121	308.5	1602.5	250.3412	355.6007112	1524.003048	105.2595112	78.496952	8577530
Athyrium filix-femina	ATFI	Forb/herb	1404	192	3778	480.15	1902.55	398.50948	762.001524	1524.003048	363.492044	378.546952	8145830
Apocynum cannabinum	APCA	Forb/herb	1408	63	1704	264	1224	211.9288	381.000762	1524.003048	169.071962	-300.003048	7329850
Eriogonum wrightii	ERWR	Subshrub, Shrub, Forb/herb	1421	69	1635	185	974	143.736	203.2004064	355.6007112	59.4644064	618.3992888	1135150
Prunus virginiana	PRVI	Tree, Shrub	1427	130	2302	338	1352	275.8056	330.2006604	1651.003302	54.3950604	-299.003302	7062590
Lupinus argenteus	LUAR3	Subshrub, Forb/herb	1467	143	2264	244.3	752	194.92376	254.000508	1143.002286	59.076748	-391.002286	3102750
Melica imperfecta	MEIM	Graminoid	1510	69	1273	217	713.85	171.3584	228.6004572	406.4008128	57.2420572	307.4491872	287713
Oryzopsis hymenoides	ACHY	Graminoid	1516	69	1271	121	628	88.4912	152.4003048	406.4008128	63.9091048	221.5991872	3133570
Claytonia perfoliata	CLPE	Forb/herb	1516	69	2328	253	1103.25	202.4336	355.6007112	914.4018288	153.1671112	188.8481712	3162570
Potentilla glandulosa	POGL9	Subshrub, Forb/herb	1526	130	2761	349	1464.25	285.3008	203.2004064	889.001778	-82.1003936	575.248222	2286310
Cornus sericea	COSES	Tree, Shrub	1543	128	3269	316	1511	256.8152	457.2009144	1524.003048	200.3857144	-13.003048	6841210
Quercus chrysolepis	QUCH2	Tree, Shrub	1549	69	2083	250.6	1516	200.36192	152.4003048	2794.005588	-47.9616152	-1278.005588	812703
Ceanothus cuneatus	CECU	Shrub	1556	130	1935	345	1282.25	281.848	406.4008128	914.4018288	124.5528128	367.8481712	471102
Avena fatua	AVFA	Graminoid	1628	55	2545	242	1102.95	192.9384	152.4003048	609.6012192	-40.5380952	493.3487808	7408550
Juncus bufonius	JUBU	Graminoid	1646	69	3076	270.75	1464.75	217.7554	254.000508	1397.002794	36.245108	67.747206	8444980
Helianthus annuus	HEAN3	Forb/herb	1713	60	1456	173	1076	133.3776	304.8006096	1524.003048	171.4230096	-448.003048	7997380
Koeleria macrantha	KOMA	Graminoid	1730	130	2573	283.9	1224.95	229.10648	355.6007112	508.001016	126.4942312	716.948984	5486200
Ribes cereum	RICE	Shrub	1741	125	2242	244	1041	194.6648	330.2006604	889.001778	135.5358604	151.998222	4676450
Agrostis exarata	AGEX	Graminoid	1778	128	4564	335.85	1960.05	273.94972	152.4003048	762.001524	-121.5494152	1198.048476	3526550
Rhus aromatica	RHTR	Shrub	1780	69	1504	204	1155.05	160.1368	203.2004064	508.001016	43.0636064	647.048984	6290490
Holodiscus discolor	HODI	Shrub	1786	69	2582	264	1766	211.9288	228.6004572	609.6012192	16.6716572	1156.398781	2317440
Vicia americana	VIAM	Vine, Forb/herb	1799	97	3778	318.9	1595.7	259.31848	228.6004572	1270.00254	-30.7180228	325.69746	5403930
Bromus hordeaceus	BRHOH	Graminoid	1811	69	2540	274	1355	220.5608	304.8006096	508.001016	84.2398096	846.998984	7089060
Artemisia tridentata	ARTR2	Tree, Shrub	1820	69	2685	224	912.25	177.4008	152.4003048	406.4008128	-25.0004952	505.8491872	3224250
Galium aparine	GAAP2	Vine, Forb/herb	1887	121	3778	266	1403.4	213.6552	355.6007112	1397.002794	141.9455112	6.397206	7536280
Artemisia ludoviciana	ARLU	Subshrub, Forb/herb	1918	69	2419	207.85	1073.15	163.46012	254.000508	1524.003048	90.540388	-450.853048	6930910
Polypogon monspeliensis	POMO5	Graminoid	1953	60	2545	184.6	1225	143.39072	304.8006096	1397.002794	161.4098896	-172.002794	7089700
Cercocarpus montanus	CEMO2	Tree, Shrub	1967	81	1911	288	1146	232.6456	228.6004572	2032.004064	-4.0451428	-886.004064	2218800
Bromus carinatus	BRCA5	Graminoid	1981	63	2582	308	1465	249.9096	203.2004064	508.001016	-46.7091936	956.998984	4414380
Salix exigua	SAEX	Tree, Shrub	2084	60	2761	169	1183	129.9248	508.001016	762.001524	378.076216	420.998476	7585470
Eschscholzia californica	ESCA2	Forb/herb	2088	82	2265	234	1112.3	186.0328	203.2004064	457.2009144	17.1676064	655.0990856	7332270
Astragalus lentiginosus	ASLE8	Forb/herb, Shrub, Subshrub	2182	54	1449	96	657	66.9112	254.000508	406.4008128	187.089308	250.5991872	2019480
Castilleja applegatei	CAAP4	Subshrub, Forb/herb	2251	130	1935	348.5	1279	284.8692	254.000508	457.2009144	-30.868692	821.7990856	1743210
Ericameria nauseosa	ERNAN5	Shrub, Subshrub	2407	91	1994	185	1166	143.736	152.4003048	508.001016	8.6643048	657.998984	3223520
Eriogonum fasciculatum	ERFA2	Subshrub, Shrub	2423	69	1189	145	642	109.208	203.2004064	508.001016	93.9924064	133.998984	589514
Erysimum capitatum	ERCAC	Forb/herb	2563	90	2573	228	1430	180.8536	304.8006096	762.001524	123.9470096	667.998476	5972330
Eriogonum umbellatum	ERUM	Subshrub, Shrub, Forb/herb	2919	69	2908	244	1400	194.6648	203.2004064	457.2009144	8.5356064	942.7990856	2275680
Poa secunda	POSE	Graminoid	4236	69	2784	207	1396	162.7264	203.2004064	406.4008128	40.4740064	989.5991872	4111930
